# Supplementary material for: Place and behavioral modulation of hippocampal neurons during immobility
Source: Nat Commun. 2026 Jul 24;17:7261. doi: 10.1038/s41467-026-75492-w (PMC13400744; doi:10.1038/s41467-026-75492-w)
Supplement: Supplementary file 4 — Source Data [file 41467_2026_75492_MOESM4_ESM.xlsx]

## Sheet: Figure 1c
Figure 1c
		Pos	0	2.12121	4.24242	6.36364	8.48485	10.6061	12.7273	14.8485	16.9697	19.0909	21.2121	23.3333	25.4545	27.5758	29.697	31.8182	33.9394	36.0606	38.1818	40.303	42.4242	44.5455	46.6667	48.7879	50.9091	53.0303	55.1515	57.2727	59.3939	61.5152	63.6364	65.7576	67.8788	70	72.1212	74.2424	76.3636	78.4848	80.6061	82.7273	84.8485	86.9697	89.0909	91.2121	93.3333	95.4545	97.5758
	N Cell
	1		1	0.962561	0.892435	0.766069	0.625906	0.531587	0.485798	0.457669	0.400863	0.303761	0.212818	0.138713	0.0836961	0.0625204	0.0666659	0.0701386	0.0476224	0.0247807	0.0194684	0.016936	0.00954525	0.00549185	0.00767125	0.0102286	0.00722799	0.00255051	0.000449411	0	0	0	0.00206334	0.00584736	0.00827479	0.00584736	0.00383761	0.00867097	0.0183018	0.0235443	0.0186597	0.00895697	0.00247098	0.000333584	0.0033541	0.0112056	0.0199782	0.0211654	0.0191195
	2		1	0.872069	0.742492	0.661721	0.615884	0.545352	0.469683	0.398174	0.347786	0.330444	0.341564	0.330644	0.288744	0.260294	0.250175	0.240276	0.223643	0.185057	0.133382	0.10188	0.115833	0.141682	0.14515	0.116044	0.0850098	0.0587948	0.0445784	0.0501162	0.066388	0.0813236	0.08528	0.0781251	0.0625982	0.0522643	0.0531969	0.0621081	0.0711291	0.0816583	0.0944144	0.093743	0.0822591	0.0697349	0.0682667	0.0760633	0.0825609	0.0845455	0.0801188
	3		1	0.986495	0.949999	0.915657	0.911743	0.8933	0.842531	0.781434	0.72241	0.67328	0.630854	0.593548	0.56356	0.529407	0.487155	0.447473	0.428258	0.432351	0.450742	0.473297	0.480769	0.475739	0.465068	0.452115	0.44585	0.451191	0.453234	0.438413	0.383409	0.311904	0.257013	0.226965	0.200867	0.175231	0.160483	0.156069	0.153283	0.155788	0.165851	0.180557	0.193232	0.202896	0.218293	0.238223	0.249794	0.245886	0.241729
	4		1	0.979856	0.92621	0.865688	0.888578	0.949228	0.943765	0.849768	0.738018	0.645791	0.558865	0.453129	0.329336	0.231149	0.173108	0.119454	0.0841551	0.0862696	0.0970292	0.0809033	0.0475422	0.0317486	0.0371294	0.0512511	0.0661281	0.0760235	0.0806062	0.0836213	0.114766	0.166224	0.19139	0.184253	0.17541	0.182247	0.193033	0.204493	0.194718	0.171809	0.155294	0.15124	0.156088	0.167022	0.182728	0.194392	0.192579	0.185047	0.166903
	5		1	0.896068	0.733155	0.609341	0.603575	0.662121	0.704448	0.744772	0.762674	0.730872	0.689713	0.680389	0.684678	0.640303	0.561083	0.496023	0.449403	0.397459	0.349849	0.301281	0.228763	0.148716	0.121321	0.152938	0.204621	0.251579	0.357214	0.535894	0.718051	0.826836	0.845466	0.8162	0.783726	0.737311	0.642478	0.521467	0.421361	0.377375	0.390999	0.404791	0.373234	0.312761	0.274146	0.283178	0.326604	0.358991	0.350413
	6		1	0.996429	0.984076	0.950024	0.882446	0.778827	0.677766	0.600851	0.547609	0.498725	0.443223	0.396638	0.365188	0.332932	0.259719	0.169568	0.102027	0.0665835	0.0491246	0.0376201	0.0310246	0.0257543	0.0240151	0.0249343	0.0267151	0.0305569	0.0411926	0.0566565	0.0775501	0.102426	0.114303	0.0939448	0.0534054	0.0242895	0.0138976	0.00979201	0.00774695	0.00809326	0.00956055	0.0126409	0.0195457	0.031283	0.0443471	0.0549144	0.0570844	0.0552072	0.0597092
	7		0.959648	1	0.988699	0.917883	0.860968	0.813641	0.765466	0.739501	0.718108	0.672563	0.597402	0.522869	0.478102	0.45749	0.444808	0.454682	0.451373	0.406998	0.336535	0.273691	0.227285	0.181726	0.124203	0.0694898	0.0454073	0.0606697	0.0874836	0.0928061	0.0759483	0.0632743	0.0627271	0.057825	0.0405124	0.0188657	0.00521442	0.000732143	0	0	0	0	0.000947497	0.00268515	0.0067992	0.0319062	0.0897543	0.1585	0.202161
	8		0.995672	1	0.976549	0.92577	0.846832	0.738944	0.674621	0.660155	0.642792	0.569964	0.458195	0.367227	0.314859	0.2841	0.265051	0.246277	0.222936	0.193706	0.162678	0.133017	0.116495	0.114444	0.110529	0.0914011	0.0630381	0.0393788	0.026782	0.0151341	0.00503062	0.000886417	0	0	0	0	0.000991292	0.00280926	0.00397547	0.00280926	0.000991292	0.00017467	0	0.00072564	0.00205642	0.0029101	0.00205642	0.00072564	0.000127861
	9		0.992428	1	0.997418	0.9637	0.90407	0.828368	0.783652	0.739156	0.660021	0.577098	0.516787	0.458283	0.385203	0.291011	0.189137	0.116189	0.0940233	0.11384	0.146882	0.174117	0.183799	0.185323	0.182249	0.162203	0.132499	0.102006	0.0679441	0.036818	0.0204758	0.0243015	0.0371123	0.041481	0.026456	0.00889142	0.002498	0.0038911	0.00701678	0.00709576	0.00401422	0.00236311	0.00336962	0.004503	0.00318204	0.00112283	0.000197848	0	0.00182391
	10		0.929502	0.987377	1	0.958129	0.886738	0.792426	0.68444	0.575408	0.466879	0.350643	0.238073	0.145178	0.076422	0.0323208	0.00996711	0.00413505	0.00702533	0.0122589	0.0165947	0.0263537	0.0433424	0.0555487	0.0523873	0.0390495	0.031306	0.0319813	0.0409951	0.0541926	0.0668256	0.0750568	0.0778858	0.0777128	0.073912	0.0719167	0.0717102	0.0721895	0.0750617	0.081743	0.0881879	0.0902462	0.0850614	0.0774718	0.0718926	0.0770507	0.0876659	0.0888378	0.0730952
	11		0.859649	0.941237	1	0.985517	0.92467	0.847908	0.796522	0.749797	0.676749	0.565227	0.464808	0.394073	0.342249	0.304638	0.256344	0.18683	0.136418	0.120777	0.109868	0.0901447	0.0877217	0.110161	0.125145	0.11776	0.122485	0.145015	0.160169	0.155304	0.146772	0.142221	0.141236	0.143886	0.159009	0.171797	0.154132	0.126342	0.121419	0.130747	0.126949	0.113817	0.106003	0.102425	0.0975728	0.0932728	0.094908	0.099524	0.106639
	12		0.845242	0.935258	1	0.961871	0.861381	0.808227	0.753313	0.611315	0.487304	0.44177	0.43976	0.411226	0.351832	0.300622	0.279285	0.243521	0.181409	0.130359	0.0998722	0.0703465	0.0405924	0.0175073	0.00474289	0.0120322	0.0358587	0.0560992	0.0472195	0.0220166	0.0057688	0.000664974	0.0132298	0.0406576	0.0620266	0.0529243	0.0299598	0.0164778	0.00831777	0.00273826	0.00359744	0.00882757	0.0211925	0.0362873	0.0513282	0.0516847	0.038207	0.0195731	0.00587047
	13		0.678243	0.860538	0.991422	1	0.924599	0.836822	0.785192	0.74564	0.694315	0.598443	0.465831	0.329769	0.197796	0.107574	0.0779967	0.0744755	0.0691134	0.0650955	0.0652041	0.0699196	0.073924	0.0777628	0.0823034	0.104231	0.138157	0.167406	0.194024	0.228436	0.240442	0.191693	0.10548	0.0553973	0.0630413	0.0971422	0.124217	0.133156	0.15721	0.201675	0.251476	0.282002	0.3542	0.485804	0.616786	0.662558	0.624318	0.589039	0.576495
	14		0.908794	0.975767	0.999522	1	0.998941	0.95649	0.89887	0.828639	0.715786	0.601254	0.467726	0.301723	0.189278	0.179748	0.211144	0.214527	0.183496	0.166897	0.144192	0.101012	0.0651837	0.0520616	0.0509531	0.0443414	0.0252395	0.0187656	0.0422876	0.0910314	0.135193	0.156057	0.140175	0.0962467	0.0568942	0.0700338	0.122583	0.155253	0.157198	0.195937	0.257026	0.259176	0.201702	0.17769	0.191392	0.200668	0.188769	0.182101	0.1473
	15		0.773358	0.830277	0.920635	1	0.993965	0.91002	0.83312	0.822724	0.862482	0.887213	0.872576	0.829421	0.759722	0.644369	0.507026	0.385219	0.294164	0.241829	0.216444	0.204113	0.194048	0.191343	0.194217	0.191116	0.180336	0.189143	0.229712	0.273065	0.283549	0.279032	0.275378	0.260378	0.239527	0.242663	0.289914	0.353667	0.412934	0.469682	0.524535	0.547431	0.541582	0.553708	0.597794	0.657922	0.691272	0.679692	0.65803
	16		0.881986	0.841946	0.913818	1	0.924044	0.696838	0.452151	0.347727	0.398475	0.498982	0.560874	0.552103	0.529826	0.495362	0.433257	0.328169	0.215603	0.157065	0.144591	0.155268	0.191257	0.25049	0.267671	0.2151	0.124553	0.0753545	0.0783499	0.0841005	0.0929561	0.146842	0.225524	0.253164	0.193114	0.108655	0.0782731	0.0879519	0.0741151	0.0364028	0.0100313	0.00127299	0.0112215	0.0374901	0.0673806	0.0785056	0.0819864	0.0843781	0.0732217
	17		0.699086	0.774093	0.865832	0.952834	1	0.975362	0.898277	0.825684	0.757536	0.688292	0.614259	0.536709	0.455027	0.364905	0.26623	0.168455	0.0899785	0.0418739	0.0224328	0.0161756	0.010858	0.00663567	0.00422802	0.00442468	0.00705565	0.0109504	0.0171097	0.0232881	0.0229801	0.0168337	0.0135739	0.0157218	0.0166991	0.0184849	0.0245743	0.0301062	0.0265115	0.0175079	0.0111232	0.00874719	0.0121358	0.0180313	0.0202966	0.0148445	0.00652464	0.00166248	0.00297066
	18		0.484912	0.620924	0.770906	0.909856	1	0.976685	0.857064	0.689129	0.543131	0.419287	0.308554	0.228455	0.162953	0.0954376	0.0486416	0.034303	0.0330863	0.0262568	0.0175006	0.00914864	0.00288921	0.00050909	0	0	0.00319962	0.00906751	0.0128317	0.00906751	0.00319962	0.000563786	0	0	0	0	0	0	0	0	0.00215085	0.00609538	0.00862576	0.00609538	0.00215085	0.00238497	0.00568481	0.00804475	0.00568481
	19		0.942054	0.937883	0.947434	0.985237	1	0.937491	0.84916	0.794527	0.722298	0.612785	0.467295	0.336696	0.245154	0.190908	0.157224	0.143432	0.148373	0.159252	0.124016	0.0750251	0.0516742	0.0454107	0.0421345	0.0369541	0.0349804	0.0373373	0.0534294	0.0884649	0.133038	0.161305	0.18157	0.203439	0.22377	0.230086	0.213609	0.181337	0.150645	0.139525	0.140506	0.137366	0.144004	0.163948	0.17473	0.152945	0.120214	0.0875514	0.0671648
	20		0.536676	0.6564	0.833113	0.967158	1	0.936586	0.836554	0.734674	0.672709	0.634491	0.534477	0.376012	0.204629	0.0806556	0.0228624	0.00686126	0.0108504	0.0301061	0.0572151	0.0821577	0.0872668	0.079804	0.0686785	0.0699856	0.0930188	0.135772	0.157202	0.12699	0.0650055	0.0190761	0.00283692	0	0	0	0	0	0	0	0	0	0	0.00307868	0.00872479	0.0123467	0.00872479	0.00307868	0.000542477
	21		0.96691	0.969072	0.981227	0.999055	1	0.959038	0.875076	0.790258	0.702661	0.600594	0.479049	0.356865	0.245843	0.151449	0.0844169	0.0917649	0.229855	0.474097	0.69484	0.783245	0.769952	0.714521	0.64617	0.574074	0.542803	0.518575	0.443038	0.306232	0.160116	0.0602699	0.0159416	0.00448391	0.00193782	0.000683791	0.00372377	0.0102115	0.016643	0.017557	0.017875	0.0178233	0.0155859	0.0164068	0.0242866	0.0345468	0.0363538	0.0334341	0.0305737
	22		0.715087	0.748904	0.830737	0.928408	0.981751	1	0.985727	0.965181	0.943468	0.915431	0.852363	0.794332	0.771877	0.731489	0.648457	0.538344	0.413319	0.298655	0.221052	0.17636	0.143428	0.103855	0.061331	0.0320084	0.0220905	0.0242647	0.0266102	0.025494	0.0237106	0.0218082	0.0183289	0.014268	0.0154498	0.0231185	0.0325794	0.0380431	0.0352497	0.030611	0.029676	0.0333421	0.0356784	0.0344337	0.0296648	0.0231061	0.0175319	0.0139029	0.0129517
	23		0.883994	0.916159	0.954516	0.984613	0.997558	1	0.964193	0.881543	0.786651	0.707867	0.657928	0.618938	0.586974	0.556309	0.542323	0.561859	0.578688	0.562069	0.5128	0.474474	0.442945	0.398494	0.353328	0.31913	0.289759	0.260051	0.246054	0.238226	0.21923	0.192813	0.171935	0.152062	0.141757	0.156514	0.191041	0.233136	0.265301	0.296036	0.307782	0.314564	0.325837	0.342563	0.364034	0.39939	0.430935	0.42234	0.388817
	24		0.664706	0.750443	0.816476	0.859911	0.906591	0.963335	1	0.999675	0.980273	0.933937	0.861805	0.773873	0.677321	0.587503	0.515971	0.462406	0.412474	0.381579	0.372584	0.363916	0.344165	0.315109	0.294728	0.295597	0.325085	0.378562	0.436314	0.472154	0.480012	0.478852	0.457764	0.414298	0.368104	0.340124	0.320731	0.30965	0.311416	0.315055	0.312304	0.300898	0.276279	0.258223	0.259833	0.278954	0.303104	0.327464	0.348874
	25		0.672593	0.692077	0.732428	0.765103	0.802009	0.866537	0.954795	1	0.969738	0.941935	0.962572	0.958534	0.912861	0.870382	0.828484	0.708941	0.546646	0.422915	0.326138	0.229235	0.145751	0.10438	0.0974353	0.104197	0.0981488	0.0815782	0.0671914	0.0702884	0.078525	0.0764409	0.0587631	0.0443144	0.0455907	0.0511087	0.0447945	0.0342099	0.0440231	0.0772854	0.113197	0.136204	0.171201	0.233041	0.305296	0.363164	0.409606	0.450461	0.489168
	26		0.218078	0.275951	0.397823	0.54395	0.653354	0.766892	0.918438	1	0.965981	0.860945	0.801346	0.825166	0.87791	0.937237	0.98783	0.994648	0.96863	0.946813	0.938182	0.871818	0.767443	0.645488	0.472168	0.314676	0.224743	0.176301	0.136493	0.115734	0.120474	0.124729	0.100919	0.0618124	0.0435194	0.0547976	0.0736491	0.0775557	0.0866335	0.113666	0.146562	0.165358	0.177505	0.184972	0.173759	0.14066	0.107759	0.0973717	0.117012
	27		0.259069	0.297421	0.322071	0.327565	0.36704	0.442723	0.594524	0.811416	1	0.992594	0.822136	0.683666	0.647025	0.700128	0.730893	0.666036	0.500701	0.321065	0.167146	0.0695285	0.0449297	0.074149	0.134756	0.162774	0.143671	0.0978619	0.0761741	0.0886394	0.111473	0.116059	0.0940053	0.0612279	0.040549	0.0469272	0.0597593	0.0609669	0.0454402	0.0283544	0.018165	0.0152919	0.0195458	0.0205632	0.0175962	0.0104074	0.00783336	0.0130704	0.0176399
	28		0.296963	0.38926	0.487403	0.584894	0.690844	0.793781	0.882054	0.952374	0.994167	1	0.996938	0.972326	0.910298	0.824894	0.738585	0.672731	0.603607	0.528527	0.469478	0.418283	0.341369	0.254697	0.183638	0.135369	0.107012	0.0913855	0.0782046	0.0703179	0.0689824	0.067383	0.0670899	0.0952193	0.166458	0.262398	0.34798	0.425248	0.512634	0.61367	0.692978	0.729109	0.699054	0.610762	0.524117	0.487354	0.463855	0.394582	0.281343
	29		0.0836474	0.121387	0.174786	0.241357	0.354658	0.498233	0.665841	0.821777	0.94126	1	0.974768	0.865255	0.693042	0.499436	0.336459	0.201726	0.0985951	0.0436328	0.0197407	0.00973555	0.0045048	0.00134837	0.00154147	0.00369513	0.00642227	0.00707652	0.006089	0.00361114	0.00119318	0.000210243	0.00142109	0.00402727	0.00569912	0.00402727	0.00142109	0.000250402	0.00302576	0.00857482	0.0121345	0.00996774	0.00949769	0.0132735	0.0164269	0.0175382	0.0220566	0.0327214	0.0468225
	30		0.78145	0.840462	0.91372	0.890727	0.773056	0.658239	0.6451	0.72093	0.857284	0.958656	1	0.985745	0.905394	0.792592	0.692872	0.611475	0.492342	0.337568	0.199699	0.14859	0.1902	0.270279	0.317584	0.322752	0.305316	0.26697	0.182992	0.0977844	0.0465906	0.0179898	0.00478883	0.000644313	0	0	0	0	0.00926346	0.026252	0.0411487	0.0431699	0.0411298	0.0483523	0.0566309	0.0617592	0.0473906	0.0366224	0.043609
	31		0.288124	0.324766	0.374479	0.447	0.523985	0.622946	0.7356	0.840836	0.913755	0.967286	1	0.999994	0.961927	0.916954	0.89865	0.885301	0.850974	0.819732	0.81653	0.803108	0.751421	0.656254	0.55147	0.469944	0.431896	0.41564	0.371979	0.294544	0.250504	0.264053	0.287465	0.282391	0.266445	0.254131	0.238391	0.223559	0.204112	0.180365	0.158229	0.141089	0.143161	0.164012	0.185679	0.196726	0.200723	0.198378	0.192933
	32		0.57317	0.599924	0.623538	0.641493	0.657242	0.66059	0.669238	0.688927	0.729594	0.806557	0.904125	0.981275	1	0.981716	0.933155	0.870412	0.79917	0.716042	0.589178	0.430948	0.287003	0.178901	0.0987696	0.0519506	0.0327573	0.0253696	0.0206749	0.014948	0.0106845	0.0105465	0.0120555	0.0193487	0.0342803	0.0503952	0.0578139	0.0575095	0.061619	0.075447	0.089861	0.102693	0.116161	0.136972	0.155899	0.166205	0.163732	0.149269	0.136407
	33		0.404548	0.437949	0.45794	0.465613	0.474895	0.476827	0.520798	0.617973	0.710355	0.781197	0.868609	0.969922	1	0.932924	0.858775	0.85316	0.868919	0.797457	0.650768	0.501999	0.392128	0.313144	0.249011	0.232519	0.258235	0.29564	0.333478	0.384661	0.453136	0.53545	0.58706	0.563328	0.479797	0.38141	0.285784	0.1999	0.145996	0.125082	0.107934	0.0990763	0.103869	0.105447	0.0911673	0.0723481	0.0621732	0.0678853	0.0975003
	34		0.074356	0.0889656	0.130664	0.210933	0.302722	0.371746	0.437121	0.534677	0.624887	0.710695	0.818807	0.936502	1	0.961349	0.827091	0.6131	0.375936	0.197385	0.10461	0.0641937	0.0469825	0.0374686	0.0364535	0.0381261	0.0383457	0.0349982	0.0276354	0.0171017	0.00877964	0.00388667	0.00113583	0.0015727	0.00388976	0.00550452	0.00658118	0.00899988	0.0126731	0.0122683	0.0109549	0.00992145	0.0100512	0.00966325	0.00816091	0.00647097	0.00615682	0.0067155	0.007296
	35		0.0801465	0.111854	0.148084	0.186215	0.261881	0.375087	0.483044	0.568497	0.67722	0.793036	0.871312	0.935836	0.993996	1	0.937774	0.849493	0.768612	0.707698	0.642533	0.575791	0.516023	0.496584	0.510478	0.508184	0.467427	0.402594	0.361353	0.343615	0.353633	0.357497	0.340355	0.295911	0.241754	0.200529	0.1742	0.16795	0.17959	0.217533	0.285616	0.404078	0.545204	0.633365	0.65824	0.623946	0.555929	0.483268	0.435535
	36		0	0.00440272	0.0154344	0.0431097	0.0723901	0.0792344	0.0893172	0.148426	0.253014	0.318835	0.351612	0.446741	0.651948	0.900394	1	0.942356	0.847452	0.800594	0.76177	0.676804	0.570056	0.465855	0.389837	0.345662	0.328112	0.308178	0.291145	0.261627	0.220743	0.170347	0.135841	0.132096	0.161735	0.227772	0.311102	0.369125	0.37279	0.332162	0.279404	0.232561	0.185753	0.153062	0.137337	0.122691	0.0954029	0.0568821	0.0316569
	37		0.713517	0.744367	0.728376	0.684521	0.614599	0.523505	0.466519	0.436017	0.432511	0.466338	0.550395	0.662539	0.787238	0.918112	1	0.933289	0.731116	0.502855	0.320138	0.18692	0.111053	0.0760689	0.0488156	0.0224703	0.00618871	0.000864002	0.000905245	0.00668737	0.0164792	0.0245366	0.0233104	0.0176072	0.0141879	0.0161017	0.0184442	0.0170129	0.0197333	0.0310128	0.0454641	0.0520567	0.0579073	0.064142	0.0748189	0.0909229	0.135188	0.193802	0.231116
	38		0.674328	0.651238	0.615959	0.565955	0.518041	0.516294	0.537288	0.553451	0.575245	0.577281	0.583605	0.618462	0.703518	0.853474	0.996263	1	0.882737	0.772263	0.698202	0.630678	0.575229	0.550066	0.492893	0.388358	0.286007	0.230261	0.237701	0.298662	0.393635	0.470998	0.491641	0.469257	0.438649	0.416803	0.382376	0.371674	0.377501	0.35653	0.319843	0.35062	0.432094	0.444288	0.388466	0.3574	0.38843	0.445421	0.470794
	39		0.0163169	0.0226011	0.0303954	0.0480429	0.0881222	0.151303	0.236658	0.34126	0.449866	0.545533	0.627196	0.707986	0.787681	0.879427	0.968253	1	0.937661	0.796775	0.626598	0.446978	0.274078	0.149075	0.0827299	0.0554183	0.0543045	0.0702549	0.0870279	0.0952106	0.0988631	0.0974713	0.0845098	0.0668765	0.0498366	0.0347209	0.0270807	0.0259647	0.0290778	0.0328139	0.0372962	0.0404966	0.0411963	0.0384217	0.03366	0.0293508	0.0278539	0.0319936	0.0392117
	40		0.274558	0.260921	0.254909	0.25571	0.272429	0.325053	0.374838	0.398107	0.418139	0.485931	0.57203	0.649321	0.748146	0.865924	0.958675	1	0.996046	0.952043	0.898154	0.841314	0.766589	0.665208	0.594117	0.59444	0.61559	0.607194	0.558906	0.522835	0.478228	0.441609	0.472093	0.586615	0.694352	0.746255	0.785942	0.830375	0.848285	0.874498	0.906776	0.916352	0.869712	0.792974	0.696808	0.59084	0.514869	0.489405	0.503447
	41		0.48337	0.544301	0.600002	0.619379	0.634043	0.62416	0.559664	0.505824	0.523445	0.584481	0.629462	0.653231	0.689844	0.758342	0.861011	0.955277	1	0.964721	0.813123	0.605006	0.445865	0.371695	0.32939	0.270023	0.182413	0.107137	0.0752066	0.073573	0.0833609	0.107319	0.134435	0.147437	0.154497	0.172695	0.187369	0.176087	0.149057	0.122058	0.106195	0.110387	0.122696	0.122539	0.112887	0.108671	0.0956163	0.0778064	0.0700232
	42		0.044165	0.0398162	0.0308754	0.0199978	0.0110284	0.00875275	0.0144858	0.0249053	0.040908	0.0707574	0.127109	0.226484	0.373056	0.563443	0.766989	0.933793	1	0.952684	0.828224	0.673986	0.506971	0.339969	0.195878	0.0957762	0.040008	0.015843	0.00916803	0.00932447	0.0140958	0.0206769	0.0237791	0.0179782	0.00903022	0.00452398	0.00587406	0.00974227	0.0124088	0.0108913	0.0100975	0.0114439	0.0119191	0.0102708	0.00881361	0.00955044	0.0138448	0.0205369	0.0243035
	43		0.24602	0.330437	0.429456	0.490374	0.47103	0.418501	0.41722	0.48068	0.564078	0.608511	0.596479	0.617822	0.687749	0.769376	0.852195	0.946231	1	0.983165	0.907345	0.816028	0.765716	0.747137	0.722626	0.660148	0.586677	0.528118	0.482274	0.423179	0.362953	0.341864	0.368711	0.418743	0.476152	0.563273	0.678638	0.759456	0.763713	0.744437	0.769818	0.818893	0.829081	0.821904	0.826833	0.816915	0.798073	0.776903	0.739617
	44		0.879798	0.872009	0.867375	0.865861	0.859708	0.854701	0.856816	0.860995	0.855778	0.83606	0.831192	0.862156	0.905258	0.940876	0.972761	0.992413	1	0.993501	0.972453	0.934079	0.875073	0.817883	0.784479	0.757496	0.728198	0.688171	0.629064	0.559502	0.504741	0.474794	0.459925	0.443046	0.422792	0.396122	0.359289	0.314006	0.263033	0.216966	0.183002	0.154648	0.122108	0.0942584	0.0814061	0.0809908	0.083877	0.0811475	0.0737984
	45		0.459415	0.537052	0.657957	0.809681	0.930225	0.965578	0.929916	0.900617	0.910508	0.925665	0.951191	0.965498	0.942138	0.918889	0.935424	0.969431	1	0.993172	0.946636	0.854132	0.733739	0.604632	0.484689	0.365276	0.254074	0.193342	0.168582	0.128879	0.0741311	0.0361632	0.0240628	0.0232279	0.0201237	0.015036	0.021706	0.0444468	0.0775569	0.104305	0.114608	0.106137	0.0914963	0.0797247	0.0722224	0.0702995	0.0723607	0.0686284	0.0561531
	46		0.404602	0.366568	0.310014	0.258204	0.24001	0.250879	0.326154	0.434531	0.495168	0.503456	0.567465	0.71155	0.83425	0.875593	0.888998	0.92773	0.980576	1	0.954856	0.867464	0.762993	0.75201	0.803656	0.80553	0.696617	0.567268	0.511993	0.514629	0.515568	0.491916	0.483529	0.51815	0.558118	0.563175	0.537457	0.52751	0.522284	0.497374	0.480123	0.492265	0.499925	0.481365	0.474725	0.503212	0.55508	0.581061	0.56575
	47		0.421121	0.425732	0.431584	0.43864	0.457657	0.494155	0.552013	0.628774	0.708563	0.757479	0.761307	0.730214	0.732732	0.767082	0.819622	0.894824	0.973581	1	0.916383	0.754673	0.579501	0.440455	0.366718	0.342155	0.327185	0.300724	0.279512	0.279993	0.267501	0.216534	0.162375	0.150558	0.17882	0.217023	0.248746	0.264375	0.258699	0.220404	0.18046	0.166246	0.183253	0.202668	0.212556	0.201943	0.177835	0.169048	0.189485
	48		0.0747014	0.083671	0.0978528	0.108129	0.119135	0.136011	0.149848	0.155729	0.175442	0.222304	0.277446	0.307228	0.35546	0.473074	0.643029	0.801909	0.930189	1	0.97095	0.85867	0.734592	0.645067	0.584814	0.525068	0.468306	0.424974	0.38351	0.333146	0.279208	0.214782	0.137319	0.0872755	0.0678456	0.0583772	0.0458388	0.0356039	0.025766	0.0151444	0.00874583	0.00562893	0.0134501	0.0346671	0.0569581	0.0593352	0.0439282	0.0295651	0.0214558
	49		0.281403	0.32784	0.375953	0.412401	0.437273	0.486028	0.584093	0.689752	0.75848	0.787694	0.810349	0.82571	0.849129	0.88017	0.921982	0.959867	0.977243	0.99197	1	0.990706	0.945445	0.860045	0.735193	0.573959	0.398273	0.243695	0.131389	0.0660485	0.0341583	0.0170591	0.00911912	0.00850803	0.0118415	0.0133644	0.0130294	0.009859	0.00469205	0.00130764	0.00197268	0.00821143	0.0166846	0.0332999	0.0589037	0.0827525	0.0793833	0.0577272	0.0394702
	50		0.158314	0.155375	0.151818	0.147501	0.150481	0.166719	0.179965	0.166455	0.142765	0.141299	0.166556	0.216585	0.30411	0.422077	0.558583	0.708564	0.855372	0.963483	1	0.975942	0.924057	0.870452	0.796507	0.695389	0.584516	0.492767	0.410743	0.337204	0.273576	0.213922	0.151956	0.10548	0.0887303	0.0954417	0.119323	0.155693	0.188298	0.214124	0.241057	0.25618	0.241782	0.207719	0.185922	0.192411	0.215971	0.244697	0.268747
	51		0.00222184	0.00760462	0.0199307	0.0367322	0.0539856	0.0657765	0.0931188	0.152131	0.231653	0.301423	0.378591	0.489548	0.619816	0.739114	0.834691	0.886395	0.912962	0.956615	1	0.960733	0.803507	0.59851	0.439489	0.340923	0.274011	0.251452	0.302987	0.398841	0.475906	0.4871	0.41866	0.314682	0.213311	0.131942	0.0779247	0.0450664	0.0239527	0.0107911	0.0074021	0.0109359	0.0143167	0.0129243	0.00845565	0.00385874	0.001072	0.00939543	0.0283288
	52		0	0.00476006	0.0144072	0.0496842	0.109655	0.169759	0.19819	0.245312	0.348836	0.470695	0.544522	0.580318	0.633935	0.720093	0.810883	0.871061	0.932445	0.986265	1	0.943957	0.801918	0.596561	0.402115	0.240052	0.113275	0.0397081	0.0147814	0.0163419	0.0249192	0.032378	0.0361356	0.0322013	0.0215831	0.0130057	0.0117528	0.0168971	0.0218319	0.023548	0.0185155	0.0105835	0.00447056	0.00215398	0.00585363	0.0132607	0.0175487	0.0135994	0.00616048
	53		0.173677	0.201871	0.217138	0.282735	0.446055	0.626785	0.678799	0.622628	0.544014	0.5324	0.630118	0.792083	0.902085	0.914125	0.904342	0.891906	0.910281	0.963189	1	0.966429	0.859424	0.732205	0.617336	0.529344	0.478191	0.443262	0.408122	0.362623	0.338302	0.343078	0.35571	0.340806	0.291316	0.243466	0.19506	0.164024	0.166375	0.20786	0.239221	0.223449	0.190344	0.163844	0.152116	0.16456	0.178986	0.165068	0.125402
	54		0.149693	0.211949	0.288799	0.365305	0.427617	0.454003	0.473548	0.539224	0.644754	0.734695	0.771512	0.78835	0.853517	0.950417	0.992431	0.949064	0.907548	0.933395	0.978526	1	0.979031	0.873629	0.725	0.579329	0.44953	0.312418	0.187994	0.126615	0.103541	0.0920982	0.0810479	0.0618192	0.0478034	0.0476059	0.044026	0.0254801	0.0133223	0.0190448	0.0345034	0.0455988	0.0556248	0.0798564	0.126837	0.201462	0.29354	0.374801	0.404111
	55		0.539938	0.532058	0.559032	0.613202	0.665328	0.715277	0.753483	0.78153	0.792565	0.816358	0.837254	0.839858	0.838484	0.846938	0.876692	0.920254	0.951018	0.962758	0.979565	1	0.982896	0.95543	0.930054	0.894881	0.817763	0.703823	0.558244	0.41736	0.304435	0.228075	0.188149	0.164594	0.146983	0.125433	0.097096	0.0726937	0.0607542	0.054072	0.0448753	0.0374369	0.0356038	0.0430099	0.0514549	0.0517499	0.0514186	0.0585806	0.0680014
	56		0	0.008235	0.0294561	0.0539214	0.0573739	0.0361407	0.0152059	0.0285569	0.0766625	0.143338	0.19058	0.227259	0.248518	0.270249	0.332296	0.467358	0.664156	0.848821	0.969489	1	0.990538	0.931815	0.778472	0.581921	0.467182	0.415995	0.338064	0.227047	0.136795	0.0852856	0.0536553	0.0319102	0.0226833	0.0304717	0.0523273	0.07148	0.0728564	0.0636675	0.0609637	0.0791014	0.121529	0.179052	0.233456	0.261686	0.272229	0.299956	0.364738
	57		0.133382	0.147955	0.170924	0.195955	0.214466	0.240746	0.271867	0.281288	0.276827	0.286005	0.320007	0.378121	0.459988	0.564707	0.673239	0.76545	0.827738	0.888907	0.952497	1	0.986315	0.936356	0.888387	0.859097	0.825504	0.789518	0.76178	0.738079	0.690461	0.626143	0.572803	0.52325	0.470062	0.424343	0.395413	0.380908	0.361553	0.322153	0.282964	0.271413	0.273235	0.273336	0.26538	0.271745	0.306551	0.375566	0.453604
	58		0.259745	0.317491	0.368209	0.42244	0.499425	0.564306	0.554184	0.484815	0.421507	0.403429	0.397592	0.386625	0.404931	0.499056	0.643524	0.788003	0.890864	0.950917	0.988454	1	0.955981	0.870631	0.799471	0.765966	0.731185	0.678407	0.645426	0.6453	0.635534	0.594749	0.50993	0.397338	0.312267	0.292838	0.311296	0.361128	0.43197	0.480203	0.452153	0.376485	0.311209	0.2528	0.187459	0.13015	0.102736	0.0945719	0.0942955
	59		0.0538236	0.0355621	0.0257204	0.036237	0.0593815	0.0723985	0.0633929	0.0575977	0.0740474	0.0883782	0.0877858	0.0789994	0.106268	0.199175	0.317254	0.375074	0.441387	0.634578	0.897123	1	0.869255	0.671568	0.507994	0.403901	0.325614	0.242319	0.162422	0.106624	0.0962411	0.140672	0.210185	0.233976	0.20747	0.165297	0.160352	0.175797	0.186702	0.187155	0.193685	0.18193	0.154811	0.121512	0.0805188	0.0505795	0.0417435	0.0447543	0.0458851
	60		0	0	0	0.0118439	0.0335649	0.0474988	0.0335649	0.0118439	0.00208695	0	0.0119987	0.0459245	0.118376	0.185173	0.21703	0.226426	0.32362	0.573972	0.852918	1	0.910991	0.740354	0.557391	0.388447	0.265702	0.21999	0.226907	0.192529	0.15109	0.110474	0.106979	0.134137	0.146915	0.0973253	0.0335818	0.00591727	0	0	0	0	0	0	0	0	0	0	0
	61		0.0892565	0.0865546	0.0860712	0.110198	0.178262	0.287133	0.409439	0.510995	0.559568	0.552358	0.532937	0.543001	0.566669	0.574898	0.564637	0.576931	0.655327	0.813067	0.96087	1	0.915363	0.801788	0.702113	0.575456	0.398569	0.213493	0.0821741	0.0216553	0.00959695	0.0184462	0.033087	0.0563504	0.112856	0.236166	0.435245	0.647247	0.770468	0.759783	0.678609	0.581278	0.468348	0.336226	0.202647	0.107038	0.0636787	0.048677	0.0378564
	62		0.172056	0.177321	0.179246	0.180158	0.166456	0.154076	0.175914	0.253142	0.340547	0.394286	0.40853	0.42063	0.451603	0.490439	0.521856	0.550907	0.609583	0.722749	0.863131	0.976533	1	0.933526	0.857145	0.83153	0.851268	0.867169	0.860948	0.862312	0.893609	0.937545	0.950665	0.927288	0.885026	0.804347	0.66893	0.53164	0.443157	0.372868	0.285125	0.207803	0.159493	0.130372	0.11724	0.11589	0.11868	0.11553	0.107664
	63		0.205957	0.179542	0.165419	0.181263	0.190142	0.172723	0.153891	0.175632	0.227207	0.327186	0.476754	0.658164	0.779075	0.826149	0.868043	0.882851	0.841725	0.806027	0.875185	0.972687	1	0.969251	0.851236	0.637882	0.397292	0.230931	0.166325	0.151188	0.139504	0.110839	0.084416	0.0607977	0.0374452	0.0323486	0.0598992	0.109163	0.174013	0.230902	0.288305	0.340885	0.36109	0.347921	0.343852	0.355638	0.313887	0.243534	0.211549
	64		0.144973	0.142096	0.152204	0.170459	0.188408	0.185832	0.171213	0.187497	0.251323	0.314428	0.356296	0.409436	0.457703	0.514985	0.609591	0.754875	0.866444	0.895456	0.891994	0.947859	1	0.933973	0.798511	0.638644	0.499263	0.446782	0.496091	0.523214	0.42976	0.331202	0.336595	0.376948	0.342261	0.254139	0.215614	0.233828	0.245716	0.273204	0.330927	0.354125	0.271324	0.173744	0.170835	0.238441	0.319857	0.34974	0.364939
	65		0	0.000824744	0.00213713	0.00297937	0.00387337	0.00660581	0.0124803	0.0164865	0.0202407	0.0260958	0.0444335	0.0787829	0.133448	0.192613	0.255459	0.340571	0.477009	0.64349	0.816741	0.961089	1	0.863995	0.618475	0.41249	0.299488	0.230082	0.150354	0.0693261	0.0219909	0.00799946	0.00674319	0.00462919	0.00163348	0.000287827	0	0	0.00167155	0.00473707	0.00670358	0.00692411	0.0129761	0.0258646	0.0345344	0.0295671	0.0208764	0.0266476	0.0492976
	66		0.0327911	0.0557654	0.0804404	0.0791542	0.0534667	0.0245095	0.0142091	0.0255865	0.0396257	0.0404791	0.0366335	0.0411026	0.0414095	0.0307632	0.0152166	0.0272343	0.142021	0.378939	0.646745	0.847462	0.964159	1	0.931204	0.824938	0.696356	0.519464	0.361468	0.279335	0.242475	0.181651	0.108682	0.0487613	0.0136625	0.00213832	0.00533156	0.0151093	0.0213817	0.0207741	0.0213852	0.0236575	0.0242008	0.0287532	0.0336713	0.0230884	0.00814711	0.00143556	0
	67		0.0104882	0.0109031	0.00899	0.00787924	0.00904629	0.00806648	0.00633343	0.00491988	0.00621043	0.0136171	0.0257412	0.0387217	0.0507428	0.0734304	0.129756	0.243287	0.418688	0.60654	0.759753	0.858597	0.925099	0.97263	1	0.996435	0.935029	0.82805	0.728346	0.644299	0.538676	0.388689	0.225196	0.0988122	0.0330327	0.0114297	0.00483311	0.00156606	0.000275947	0	0	0	0	0	0	0	0	0	0
	68		0.542709	0.528954	0.51042	0.469966	0.440762	0.43658	0.426156	0.37832	0.320256	0.279317	0.256041	0.221429	0.17456	0.167989	0.193628	0.219224	0.250097	0.32267	0.44905	0.592155	0.745399	0.896483	1	0.974729	0.866771	0.755353	0.646652	0.564642	0.54343	0.602918	0.67933	0.691072	0.648007	0.617987	0.616554	0.60989	0.589252	0.575318	0.533942	0.476564	0.432277	0.39316	0.344939	0.307598	0.293517	0.294686	0.30299
	69		0.231601	0.265056	0.300418	0.329113	0.345674	0.335024	0.302411	0.30837	0.381623	0.458996	0.470079	0.459098	0.446352	0.461318	0.514396	0.609916	0.737575	0.84337	0.865017	0.852209	0.889713	0.970467	1	0.939678	0.837683	0.75126	0.693915	0.648795	0.597678	0.549049	0.503004	0.464244	0.426223	0.371583	0.303311	0.233676	0.179323	0.147496	0.134392	0.138806	0.150811	0.174878	0.202196	0.218363	0.233877	0.258105	0.287244
	70		0.0848725	0.0768265	0.0741701	0.0739776	0.0837952	0.105469	0.127194	0.126298	0.103252	0.0818756	0.0837502	0.0995314	0.106783	0.109532	0.133861	0.173591	0.217	0.300213	0.438627	0.598728	0.754575	0.898586	0.989371	1	0.92243	0.829131	0.735916	0.64792	0.564938	0.4807	0.369174	0.255383	0.178307	0.133519	0.104403	0.0893004	0.0764895	0.0682848	0.0653833	0.0606168	0.0454121	0.0385444	0.0551317	0.080271	0.0921779	0.0884391	0.0861795
	71		0.119538	0.129372	0.124487	0.110062	0.0987865	0.110124	0.141731	0.163053	0.162392	0.135343	0.100487	0.079487	0.0756322	0.0847201	0.123327	0.211772	0.33053	0.452776	0.576244	0.723001	0.851282	0.941352	0.983232	1	0.97526	0.86582	0.694401	0.532568	0.44306	0.405459	0.348278	0.261954	0.201445	0.184297	0.191897	0.202974	0.212608	0.232402	0.242733	0.247558	0.259845	0.288301	0.307828	0.298101	0.282173	0.275593	0.258226
	72		0.16064	0.17242	0.182141	0.192457	0.216246	0.238537	0.227654	0.20088	0.184633	0.207313	0.254512	0.285683	0.271862	0.267473	0.316563	0.401247	0.476966	0.563261	0.664049	0.74908	0.81611	0.870373	0.941697	1	0.988916	0.906997	0.840585	0.815431	0.752221	0.644024	0.583718	0.600837	0.644628	0.668801	0.663046	0.639296	0.604105	0.577624	0.576451	0.579579	0.551215	0.507432	0.473912	0.446036	0.406265	0.36428	0.33379
	73		0.20186	0.201901	0.20773	0.21904	0.237291	0.268832	0.309936	0.341039	0.364736	0.398982	0.444788	0.485936	0.520033	0.568184	0.638917	0.72086	0.798494	0.836425	0.850697	0.875826	0.911138	0.934345	0.959482	0.99715	1	0.966536	0.915303	0.866947	0.783067	0.654924	0.504917	0.371602	0.266201	0.198061	0.17025	0.171486	0.189107	0.223122	0.275414	0.335514	0.400075	0.476771	0.566808	0.666766	0.742557	0.757313	0.71325
	74		0.408717	0.413498	0.459642	0.541946	0.58823	0.588585	0.580305	0.576531	0.568397	0.548672	0.528627	0.505951	0.468557	0.440882	0.459121	0.507106	0.544877	0.559827	0.599821	0.681051	0.792943	0.88694	0.947349	0.978819	1	0.995803	0.949357	0.882732	0.839717	0.801607	0.687446	0.500146	0.337164	0.250841	0.205352	0.168999	0.139985	0.109303	0.0923952	0.0909112	0.0936741	0.0944295	0.0955172	0.0902395	0.0783488	0.0854788	0.113984
	75		0.0667846	0.0868294	0.102856	0.100468	0.0753644	0.0496202	0.0450857	0.0554313	0.0647639	0.0648692	0.071247	0.0923042	0.123673	0.15743	0.209688	0.283359	0.3598	0.414548	0.462441	0.538884	0.648433	0.766176	0.886492	0.977294	1	0.927708	0.817861	0.702707	0.596653	0.476989	0.356793	0.282344	0.258368	0.265056	0.276485	0.281431	0.288475	0.293813	0.276843	0.232537	0.182109	0.147583	0.130349	0.119334	0.114493	0.118217	0.120388
	76		0.461808	0.490748	0.502208	0.471799	0.424016	0.385428	0.360494	0.355476	0.367642	0.405928	0.45685	0.475802	0.390926	0.276135	0.215765	0.217748	0.25713	0.274654	0.241558	0.260489	0.40274	0.616894	0.775097	0.910172	1	0.987176	0.899876	0.771016	0.653649	0.531202	0.409924	0.343756	0.3352	0.318903	0.252469	0.172273	0.12422	0.0933418	0.0716206	0.0673199	0.068354	0.0632195	0.0492252	0.0436086	0.047821	0.0471731	0.0359699
	77		0.0624364	0.061697	0.0719295	0.0925888	0.105865	0.099551	0.0837217	0.0844422	0.106118	0.141502	0.177427	0.201208	0.204032	0.213484	0.235474	0.260035	0.284061	0.319947	0.373362	0.432564	0.511884	0.615191	0.757813	0.911411	1	0.993687	0.92016	0.83624	0.79894	0.815027	0.844812	0.855982	0.836908	0.803648	0.769764	0.727609	0.661514	0.572501	0.506484	0.467422	0.430123	0.404916	0.395883	0.36181	0.296193	0.232949	0.201439
	78		0.46398	0.522069	0.619558	0.68004	0.634219	0.5984	0.648566	0.768651	0.837349	0.813716	0.739642	0.76704	0.87259	0.964944	0.916917	0.813328	0.692393	0.575724	0.45259	0.369548	0.370228	0.448068	0.605915	0.835806	1	0.95247	0.743458	0.584066	0.525325	0.42533	0.354534	0.346856	0.342526	0.368532	0.409932	0.414163	0.333708	0.279146	0.293244	0.288685	0.236303	0.195558	0.199213	0.213041	0.214228	0.192505	0.135027
	79		0.530334	0.615449	0.674486	0.689895	0.665134	0.611263	0.552415	0.487862	0.410366	0.335396	0.278439	0.240809	0.212879	0.200977	0.193901	0.181085	0.166028	0.167483	0.196192	0.26064	0.365155	0.498739	0.635928	0.771462	0.892075	0.975831	1	0.96252	0.84214	0.653271	0.456747	0.308432	0.209478	0.145784	0.115747	0.104543	0.0958986	0.0816854	0.06695	0.0597801	0.063747	0.0754156	0.0868366	0.0946405	0.0979748	0.108614	0.133626
	80		0.942463	0.964756	0.95472	0.957782	0.973117	0.96618	0.878696	0.752033	0.658204	0.603065	0.529418	0.381393	0.244548	0.184087	0.173279	0.183625	0.20158	0.210121	0.210006	0.206318	0.207884	0.228081	0.314239	0.441083	0.568288	0.699283	0.861193	1	0.980383	0.781307	0.495265	0.269122	0.156989	0.115817	0.104687	0.0935109	0.0846565	0.076168	0.0608912	0.0447806	0.0298615	0.0198537	0.0218772	0.0323443	0.0412576	0.043657	0.044861
	81		0	0	0	0.00674173	0.0191056	0.027037	0.0191056	0.00674173	0.00118792	0.00156193	0.00442641	0.00626396	0.00442641	0.00156193	0.0171951	0.0736296	0.184114	0.322385	0.482303	0.66309	0.836278	0.905886	0.892139	0.889688	0.951622	0.991302	0.999486	1	0.965725	0.864232	0.709568	0.578183	0.558264	0.634004	0.713102	0.758702	0.762819	0.722888	0.664358	0.650817	0.654179	0.627802	0.612848	0.616699	0.645853	0.694019	0.761771
	82		0.0672802	0.04742	0.0296233	0.0192667	0.010517	0.00347004	0.00326032	0.00985139	0.0256544	0.0406773	0.0465901	0.0389811	0.0292213	0.0223891	0.0221306	0.029034	0.0342837	0.028969	0.0202937	0.0109196	0.00734308	0.026794	0.108534	0.283145	0.537047	0.779466	0.945066	1	0.930225	0.726564	0.457443	0.243864	0.135423	0.125559	0.196936	0.331695	0.487091	0.579678	0.573859	0.488935	0.378868	0.282178	0.219658	0.179686	0.14948	0.137283	0.147898
	83		0.0456478	0.0936406	0.144305	0.164354	0.158111	0.151394	0.161748	0.187176	0.215014	0.230318	0.222928	0.198246	0.190608	0.215078	0.251842	0.289202	0.331601	0.372075	0.391306	0.424189	0.475564	0.560605	0.657834	0.758618	0.846223	0.913977	0.972506	1	0.96548	0.832858	0.628054	0.442816	0.321224	0.272409	0.223986	0.155126	0.0863242	0.0377005	0.0161005	0.00897558	0.0049698	0.00164358	0.000289605	0.00112771	0.00319585	0.00452255	0.00319585
	84		0.577432	0.545402	0.490952	0.404834	0.303158	0.27395	0.302565	0.353875	0.423728	0.51668	0.599893	0.645411	0.666929	0.680975	0.689107	0.732975	0.80572	0.872271	0.851287	0.789788	0.749567	0.744162	0.784334	0.850058	0.917443	0.952708	0.982621	1	0.967805	0.870825	0.73481	0.603202	0.548857	0.549664	0.514	0.407925	0.300042	0.204692	0.110776	0.0420963	0.0158953	0.0278151	0.0558468	0.0685104	0.0575012	0.0413617	0.035861
	85		0	0	0.00325911	0.0185456	0.0455749	0.0723623	0.0821634	0.0728223	0.050904	0.0285336	0.023318	0.0313992	0.0430848	0.0423858	0.0328866	0.0241764	0.019512	0.014225	0.011236	0.0160614	0.0285552	0.0420919	0.0608188	0.108979	0.216655	0.424571	0.698895	0.943868	1	0.831843	0.547306	0.302439	0.157283	0.0804515	0.0403159	0.0184995	0.00846938	0.0037421	0.00257833	0.00430553	0.0081844	0.0119931	0.0142572	0.0116378	0.00669077	0.00844635	0.0172699
	86		0.0265488	0.020147	0.0184116	0.0196173	0.0184317	0.0135429	0.00668279	0.00333425	0.00422342	0.00811094	0.0275484	0.0594302	0.0770683	0.0573619	0.0379261	0.0474394	0.0663238	0.0704886	0.0777013	0.125899	0.250812	0.459296	0.67803	0.796653	0.799365	0.813217	0.903937	0.984566	1	0.970701	0.94996	0.905245	0.81224	0.687418	0.553471	0.432694	0.336174	0.262412	0.199449	0.157487	0.134276	0.11144	0.0725445	0.039688	0.0311092	0.0333773	0.0299185
	87		0.02333	0.0166266	0.0156092	0.0255228	0.0400889	0.0507058	0.0424759	0.0330343	0.0433386	0.0583409	0.0512794	0.0369214	0.033271	0.0324089	0.0312772	0.0331356	0.0293404	0.0207178	0.0179094	0.0283291	0.0392374	0.0511331	0.0884593	0.179893	0.282278	0.362934	0.520336	0.795699	1	0.961443	0.760647	0.555904	0.403092	0.329178	0.277062	0.195481	0.107282	0.0602729	0.0521431	0.0635952	0.0779327	0.0762342	0.0506582	0.0279501	0.0249248	0.025	0.0218032
	88		0.0648856	0.0719594	0.0660644	0.0589456	0.0600654	0.0608554	0.0530785	0.0485189	0.0617421	0.0869794	0.103834	0.11115	0.115852	0.125813	0.136509	0.147839	0.166301	0.197952	0.242472	0.284662	0.343099	0.451879	0.574503	0.663015	0.721886	0.794156	0.897574	0.99145	1	0.90748	0.769493	0.659757	0.625602	0.656897	0.669003	0.644115	0.602179	0.545088	0.452752	0.370966	0.321843	0.286152	0.226224	0.150787	0.0993545	0.0761908	0.0642777
	89		0.042625	0.0583807	0.0687874	0.0760983	0.0910795	0.124948	0.189459	0.265935	0.303956	0.278616	0.23708	0.202877	0.165041	0.123901	0.0907913	0.0578494	0.0359485	0.0255834	0.0253292	0.038198	0.0723761	0.119682	0.174813	0.290603	0.499134	0.748435	0.914971	0.990972	1	0.972158	0.922201	0.8729	0.81532	0.757997	0.705172	0.653748	0.615705	0.591992	0.549096	0.494749	0.455541	0.425192	0.360186	0.272776	0.21934	0.222922	0.234266
	90		0.104149	0.129351	0.15418	0.153291	0.140675	0.14069	0.172972	0.235695	0.318417	0.398917	0.496527	0.606162	0.70681	0.772943	0.786904	0.771358	0.77702	0.778815	0.700598	0.52005	0.314593	0.196746	0.182059	0.220689	0.306361	0.456224	0.627629	0.800181	0.949141	1	0.895759	0.763337	0.733365	0.746248	0.713994	0.609001	0.486463	0.429218	0.429516	0.422968	0.391034	0.32309	0.246956	0.195345	0.160376	0.117526	0.0975867
	91		0.0152979	0.0318475	0.0462153	0.0472704	0.0793746	0.15587	0.271876	0.359307	0.389554	0.364253	0.341434	0.386629	0.46032	0.495228	0.417963	0.284938	0.226577	0.231358	0.247668	0.237091	0.214935	0.212857	0.234533	0.277743	0.335095	0.440091	0.618676	0.815161	0.964917	1	0.948741	0.850433	0.757712	0.697056	0.649388	0.619551	0.566706	0.480936	0.400943	0.339231	0.272616	0.197648	0.148867	0.107214	0.0600037	0.0318363	0.0371327
	92		0.00362462	0.00536889	0.00595823	0.00635488	0.00919738	0.0147893	0.0188232	0.0220832	0.028217	0.037016	0.0428811	0.0535309	0.073806	0.100717	0.118004	0.117292	0.0988323	0.0740019	0.0549081	0.0387464	0.0263961	0.0279586	0.0464134	0.0931811	0.191528	0.369782	0.603038	0.826433	0.965121	1	0.964292	0.90971	0.859617	0.808975	0.730598	0.625229	0.538561	0.499914	0.503736	0.526147	0.543789	0.552737	0.570522	0.600608	0.62398	0.627936	0.622494
	93		0.355797	0.326437	0.300984	0.276706	0.249975	0.235019	0.237703	0.242266	0.240221	0.250728	0.282461	0.312165	0.330952	0.350224	0.372122	0.381719	0.390266	0.400115	0.401544	0.398607	0.414121	0.454168	0.508476	0.558346	0.606785	0.675397	0.760811	0.847185	0.90985	0.96567	1	0.992765	0.943219	0.873791	0.805017	0.735499	0.666027	0.613504	0.574205	0.539491	0.508036	0.475231	0.428335	0.374846	0.327101	0.290751	0.268254
	94		0.143998	0.155798	0.162069	0.177682	0.219079	0.277645	0.335566	0.353993	0.328412	0.294137	0.279155	0.275077	0.254854	0.221027	0.197588	0.191358	0.186503	0.163625	0.126006	0.0869703	0.060404	0.0553196	0.0647393	0.0793493	0.0958864	0.114915	0.171502	0.329864	0.60757	0.882618	1	0.919072	0.718296	0.519946	0.440224	0.41752	0.338608	0.24538	0.205815	0.198405	0.169983	0.137255	0.144871	0.188507	0.229173	0.230399	0.207011
	95		0.0264393	0.0350582	0.0506828	0.0678923	0.0770828	0.0856687	0.110551	0.13892	0.143061	0.115039	0.0744865	0.052754	0.0622604	0.0834465	0.0803837	0.0505565	0.0370526	0.0659562	0.13989	0.234471	0.316521	0.356486	0.34697	0.325585	0.325152	0.384603	0.468978	0.556018	0.679104	0.863386	1	0.999982	0.912099	0.880535	0.893194	0.882254	0.83215	0.751445	0.674338	0.594655	0.538138	0.504692	0.459287	0.41236	0.401083	0.399113	0.348183
	96		0.100149	0.0922696	0.0828391	0.0911283	0.121008	0.160084	0.18883	0.203645	0.204588	0.189374	0.177553	0.177735	0.191359	0.208431	0.208309	0.204342	0.240388	0.308382	0.379793	0.44836	0.510098	0.517919	0.473936	0.464181	0.510591	0.573177	0.62336	0.705552	0.835266	0.95044	1	0.988738	0.963666	0.931482	0.872132	0.789822	0.71824	0.673572	0.628367	0.590562	0.579817	0.58472	0.593239	0.582379	0.533812	0.460008	0.409471
	97		0	0	0	0	0	0	0	0	0	0	0	0	0	0	0	0	0.00118795	0.00336657	0.00732279	0.0106176	0.0127642	0.012496	0.0167535	0.0396885	0.0962974	0.1823	0.311541	0.503147	0.75379	0.948702	1	0.895122	0.708457	0.50201	0.320291	0.192679	0.119803	0.0803363	0.0493075	0.0331774	0.0306825	0.0264151	0.0245328	0.0309713	0.0445546	0.0559092	0.0633568
	98		0.0200381	0.0307201	0.0387486	0.0381732	0.0328442	0.036126	0.0584531	0.0825294	0.0902378	0.0846296	0.0819461	0.0828601	0.0965293	0.133002	0.175785	0.182506	0.152808	0.136543	0.17038	0.233893	0.29663	0.338071	0.368591	0.429213	0.54213	0.660432	0.754272	0.834218	0.908825	0.97753	1	0.934129	0.798427	0.658496	0.55465	0.463883	0.351757	0.239854	0.142925	0.0798497	0.0558265	0.0719755	0.11122	0.138635	0.1604	0.204423	0.254405
	99		0.0382146	0.0304327	0.0224929	0.0152264	0.00897348	0.00485333	0.003464	0.00347992	0.00308553	0.00372346	0.00536109	0.0068274	0.00740429	0.00808162	0.00805937	0.00786216	0.00665213	0.003611	0.00334657	0.00648889	0.0100329	0.0104949	0.0243145	0.0823504	0.204075	0.362558	0.517129	0.673089	0.842998	0.972467	1	0.96331	0.927874	0.882358	0.783837	0.638908	0.479703	0.345392	0.254579	0.195268	0.162528	0.139437	0.105851	0.0648308	0.0416405	0.0411896	0.0464171
	100		0.0144935	0.0191839	0.0229014	0.0243272	0.0297345	0.0402997	0.0519926	0.0495628	0.028145	0.0104537	0.00824938	0.0129929	0.013777	0.0081089	0.00257474	0.000403309	0	0	0	0.0123934	0.0501778	0.125723	0.233554	0.351201	0.454549	0.518855	0.546819	0.543247	0.575683	0.697155	0.873109	1	0.992776	0.867873	0.700108	0.570584	0.490702	0.470239	0.494763	0.538471	0.536032	0.456221	0.344566	0.257532	0.199407	0.163242	0.158097
	101		0	0	0	0	0	0.00656193	0.0185961	0.0263159	0.0185961	0.00656193	0.00115624	0.0421478	0.157419	0.3166	0.427341	0.553919	0.731066	0.863926	0.855799	0.813973	0.786309	0.702782	0.651097	0.716648	0.765594	0.736974	0.643918	0.619702	0.655302	0.76075	0.900739	1	0.997323	0.881363	0.808672	0.807852	0.70859	0.536778	0.41966	0.395285	0.357956	0.251043	0.138876	0.0874722	0.0708586	0.0819972	0.106944
	102		0.550588	0.484832	0.444169	0.462217	0.489412	0.451443	0.345912	0.221103	0.136997	0.127416	0.160088	0.157325	0.138925	0.174983	0.230413	0.244391	0.233556	0.266545	0.339878	0.422603	0.519739	0.602306	0.650799	0.676749	0.695943	0.737344	0.768786	0.811127	0.887935	0.953315	0.984545	1	0.970875	0.880249	0.782978	0.728185	0.682664	0.622675	0.571929	0.546289	0.522463	0.477354	0.419902	0.358636	0.285778	0.237887	0.21381
	103		0.729697	0.685269	0.590132	0.489959	0.426085	0.340351	0.219091	0.120962	0.0810148	0.0662905	0.0463661	0.0577925	0.113812	0.171476	0.199419	0.25604	0.369042	0.487197	0.580594	0.667471	0.700748	0.631919	0.498509	0.38863	0.324668	0.278147	0.27614	0.381885	0.5878	0.788841	0.928165	1	0.979173	0.824937	0.646273	0.525831	0.451524	0.402518	0.381778	0.400638	0.426917	0.391404	0.286102	0.20759	0.190668	0.187386	0.167398
	104		0.178206	0.189372	0.194688	0.197247	0.193424	0.196001	0.200221	0.200343	0.207228	0.218333	0.21485	0.197852	0.206032	0.231926	0.235409	0.212546	0.195748	0.206184	0.231335	0.265365	0.284908	0.291065	0.278815	0.265937	0.254682	0.259189	0.318999	0.453498	0.651213	0.850079	0.973174	1	0.974895	0.955665	0.927774	0.877862	0.827945	0.769213	0.68419	0.59686	0.545735	0.502467	0.448429	0.408733	0.386895	0.369781	0.326655
	105		0.0368469	0.0360965	0.0369232	0.0454543	0.0668189	0.0854704	0.086805	0.0701597	0.0571892	0.0600769	0.0692568	0.0799426	0.0943873	0.116739	0.136891	0.146361	0.147749	0.140026	0.133152	0.134348	0.161712	0.221776	0.307336	0.371479	0.399547	0.418974	0.491036	0.632771	0.783242	0.892401	0.959398	1	0.998757	0.95206	0.893058	0.841244	0.768478	0.659169	0.542041	0.438839	0.348454	0.267767	0.195633	0.13342	0.0843074	0.0562645	0.0465884
	106		0.359335	0.445768	0.532902	0.578493	0.550061	0.455751	0.367905	0.313815	0.251396	0.173931	0.11248	0.0896211	0.0847818	0.0859311	0.107498	0.155927	0.211947	0.24499	0.25943	0.264732	0.270678	0.274538	0.276558	0.289784	0.329702	0.430461	0.578556	0.719488	0.811471	0.875102	0.935129	0.984803	1	0.955252	0.863021	0.761439	0.678476	0.587435	0.466112	0.351738	0.250517	0.17409	0.122066	0.0971322	0.107188	0.142317	0.179218
	107		0.00550119	0.0086703	0.00942127	0.00897384	0.0148996	0.0253109	0.0275668	0.0176405	0.00654161	0.00318746	0.0070809	0.0141592	0.0211778	0.0328376	0.0534978	0.0732254	0.0777588	0.0678575	0.0631502	0.0726862	0.102482	0.142826	0.198047	0.249932	0.285815	0.301159	0.34809	0.452834	0.580451	0.699863	0.826637	0.946308	1	0.974855	0.915962	0.863545	0.803534	0.697244	0.561618	0.430944	0.316783	0.222155	0.144567	0.0864212	0.0444596	0.0202012	0.0116116
	108		0.278232	0.304193	0.335194	0.371847	0.414296	0.445923	0.45126	0.432422	0.408321	0.383784	0.367822	0.379226	0.416493	0.447364	0.444125	0.426428	0.4209	0.427985	0.400531	0.347076	0.324631	0.356396	0.411752	0.469436	0.539984	0.622417	0.683226	0.687865	0.651198	0.676869	0.796326	0.923886	0.993129	1	0.985782	0.962302	0.941673	0.891749	0.816223	0.748244	0.713925	0.719706	0.77134	0.867301	0.932261	0.922872	0.872843
	109		0.0412547	0.0319531	0.0296361	0.0358706	0.0440723	0.0491331	0.0561053	0.0902417	0.182637	0.337617	0.515772	0.632564	0.621772	0.483218	0.303045	0.158734	0.0740244	0.0386192	0.0294179	0.0384791	0.0640609	0.0965161	0.11594	0.11121	0.100975	0.0980829	0.112941	0.171486	0.303514	0.49815	0.705523	0.878239	0.980367	1	0.979075	0.961058	0.930476	0.864345	0.761849	0.647962	0.545366	0.454117	0.375202	0.310666	0.281461	0.275192	0.295622
	110		0.335044	0.343492	0.362974	0.370674	0.355258	0.34179	0.340393	0.324408	0.300814	0.294014	0.295145	0.287037	0.283402	0.290463	0.29181	0.293831	0.299769	0.296422	0.281575	0.264198	0.255857	0.255091	0.259061	0.27439	0.314951	0.381073	0.458775	0.536831	0.611591	0.71236	0.832995	0.939053	0.993502	1	0.964474	0.892907	0.807416	0.711762	0.587643	0.463909	0.384078	0.338306	0.288597	0.223232	0.168095	0.134382	0.118357
	111		0.0400908	0.0938481	0.149691	0.164147	0.154684	0.161049	0.172402	0.151847	0.117855	0.0978888	0.0941663	0.111252	0.124385	0.104428	0.0643226	0.0333917	0.0240901	0.023761	0.0220134	0.0234113	0.0324783	0.0456156	0.0545397	0.0571802	0.046895	0.0441706	0.0682647	0.125015	0.228192	0.40579	0.63994	0.834602	0.955579	1	0.964312	0.847506	0.684774	0.535814	0.403448	0.299993	0.218613	0.133451	0.0669357	0.0444398	0.058863	0.0810697	0.0889589
	112		0.297624	0.344552	0.396343	0.437092	0.460651	0.469325	0.452232	0.426544	0.404636	0.402545	0.401961	0.386101	0.354206	0.319878	0.286117	0.236154	0.175001	0.110903	0.0611107	0.033556	0.0198672	0.0153342	0.0204099	0.0289125	0.0335696	0.038672	0.049215	0.07493	0.120589	0.224488	0.43032	0.73017	0.967731	1	0.868366	0.717537	0.593891	0.48098	0.378688	0.31039	0.257803	0.193806	0.12527	0.078281	0.0675756	0.071951	0.0689937
	113		0.120024	0.0892138	0.0611362	0.0473371	0.0388965	0.0289184	0.0243296	0.026836	0.0310974	0.0456272	0.0711935	0.0827271	0.0670666	0.04299	0.0304926	0.0252075	0.0241603	0.035308	0.0584114	0.0804335	0.11226	0.152147	0.179029	0.1674	0.161778	0.224657	0.336923	0.475307	0.594991	0.680306	0.705644	0.761179	0.884387	1	0.975973	0.816337	0.636356	0.529987	0.475072	0.42117	0.390256	0.41396	0.457221	0.461079	0.451543	0.472964	0.535228
	114		0.101402	0.0903203	0.086626	0.0919068	0.0928348	0.0868737	0.0774449	0.0689168	0.0636395	0.0595319	0.0547158	0.0507055	0.045848	0.0423494	0.0379515	0.0354417	0.050615	0.0765051	0.0899812	0.0754605	0.0588294	0.0725078	0.120219	0.18373	0.230373	0.254685	0.293934	0.37591	0.486838	0.594149	0.710109	0.84017	0.949657	1	0.979671	0.895143	0.782313	0.660088	0.550085	0.473142	0.433041	0.417334	0.408317	0.398606	0.374775	0.357544	0.353203
	115		0.0935134	0.0852283	0.0813042	0.0821179	0.074898	0.0586401	0.043913	0.0415032	0.045412	0.0491572	0.0574675	0.078096	0.109332	0.133968	0.148262	0.157322	0.146067	0.123574	0.10938	0.111259	0.118169	0.116995	0.10984	0.104218	0.104808	0.107322	0.130949	0.202645	0.327071	0.496647	0.690724	0.877494	0.984621	1	0.946445	0.85608	0.716669	0.551326	0.411758	0.328735	0.306918	0.298922	0.280039	0.259719	0.248233	0.229302	0.189555
	116		0.0274008	0.0318298	0.0328221	0.0616983	0.114601	0.158956	0.157724	0.15669	0.170966	0.179272	0.152699	0.109672	0.0736335	0.0507129	0.0490035	0.0614916	0.0695918	0.0589331	0.0477464	0.0516644	0.0630975	0.0631595	0.0617522	0.0757094	0.111568	0.183136	0.306919	0.488228	0.672806	0.786638	0.823662	0.872734	0.947449	1	0.983545	0.866906	0.708723	0.593894	0.546888	0.522595	0.478986	0.373209	0.228621	0.140131	0.125056	0.12743	0.103566
	117		0.0355335	0.04348	0.0708218	0.0914686	0.0639061	0.0225503	0.00397346	0	0	0	0	0.00486562	0.0281474	0.0602043	0.0713723	0.0706127	0.0967394	0.132818	0.156613	0.221014	0.325137	0.388428	0.41654	0.454491	0.423873	0.310794	0.242243	0.322583	0.524043	0.731709	0.854147	0.925164	0.984701	1	0.912938	0.774033	0.578318	0.387439	0.222586	0.0935156	0.0328004	0.0169251	0.01007	0.0122394	0.0252418	0.0348344	0.0275994
	118		0.0721732	0.094153	0.105198	0.0973226	0.0923422	0.110964	0.132231	0.127721	0.109248	0.0924066	0.0911428	0.09527	0.0966244	0.103394	0.104428	0.0952953	0.0917355	0.106298	0.127019	0.1321	0.113231	0.098086	0.0937121	0.0849902	0.0703795	0.0527248	0.0565872	0.0888268	0.1478	0.235362	0.374905	0.588174	0.820391	0.984419	1	0.920671	0.874198	0.871193	0.866604	0.849612	0.850002	0.865374	0.859091	0.833602	0.822211	0.828534	0.81814
	119		0.0490315	0.0456865	0.0417943	0.0427702	0.0469975	0.0467237	0.0391212	0.0333352	0.0275834	0.0239056	0.0244267	0.0258513	0.0273012	0.0310686	0.0314885	0.0249277	0.0144401	0.0075531	0.00894429	0.0204356	0.0410696	0.0608891	0.0734265	0.0884359	0.106299	0.114402	0.12113	0.150464	0.220805	0.356517	0.573251	0.807249	0.951912	0.999424	1	0.958184	0.870049	0.788788	0.726167	0.654833	0.553867	0.454749	0.369788	0.300368	0.236676	0.193526	0.183099
	120		0.0209791	0.0405882	0.0648425	0.0852957	0.0907188	0.091976	0.100153	0.105698	0.103404	0.103683	0.113546	0.11019	0.0799919	0.049702	0.0405895	0.0427622	0.0468151	0.0424228	0.0396558	0.0457778	0.0537029	0.0608315	0.0703641	0.0867737	0.0984848	0.128861	0.178009	0.230099	0.313674	0.445545	0.581359	0.686091	0.801384	0.929235	1	0.959386	0.815612	0.620631	0.455168	0.362044	0.313905	0.256595	0.187988	0.139064	0.136917	0.152119	0.149831
	121		0.12699	0.126145	0.125597	0.123648	0.123754	0.128148	0.132914	0.123488	0.0991133	0.0738442	0.058258	0.0540513	0.0571371	0.0629652	0.0622385	0.0538939	0.0466288	0.0560852	0.0911961	0.143509	0.192289	0.221325	0.230714	0.233978	0.238954	0.259459	0.286486	0.335518	0.440346	0.587466	0.69783	0.736119	0.773511	0.872905	0.975697	1	0.911993	0.779073	0.675185	0.627541	0.583275	0.5125	0.440823	0.379479	0.323039	0.2711	0.215909
	122		0.181013	0.183641	0.198606	0.216644	0.227045	0.235329	0.231296	0.209743	0.20592	0.228035	0.24476	0.24367	0.248579	0.252657	0.239625	0.228848	0.248035	0.273928	0.283206	0.2904	0.305395	0.320773	0.34768	0.389606	0.437648	0.485225	0.529201	0.5375	0.499608	0.486411	0.606882	0.794979	0.928624	0.971702	0.987577	1	0.990922	0.935891	0.834697	0.74459	0.679806	0.612449	0.540789	0.481083	0.422793	0.356418	0.295589
	123		0.0760936	0.0847263	0.110643	0.194436	0.322473	0.393227	0.404943	0.428174	0.473593	0.494402	0.433626	0.33531	0.218186	0.119821	0.0933635	0.11383	0.111842	0.0645763	0.02035	0.0204371	0.0604261	0.15249	0.238664	0.25317	0.15825	0.0527427	0.00893778	0.00748783	0.0446021	0.120391	0.185605	0.201348	0.190273	0.262328	0.51607	0.843059	1	0.845842	0.616258	0.502578	0.524859	0.578285	0.53961	0.440252	0.391367	0.345908	0.263941
	124		0.409755	0.428175	0.374737	0.280753	0.19202	0.109046	0.072893	0.0799502	0.0981726	0.100527	0.091122	0.0859884	0.097198	0.125783	0.13829	0.140885	0.164621	0.203849	0.211893	0.19722	0.17532	0.170829	0.156643	0.148529	0.15351	0.177728	0.211638	0.223809	0.200607	0.207284	0.312954	0.475161	0.652038	0.784467	0.884402	0.960178	1	0.974933	0.879494	0.751856	0.620347	0.514836	0.4904	0.513766	0.551311	0.626988	0.72779
	125		0.0376578	0.0195485	0.00630734	0.00109486	0	0	0.00715587	0.0202793	0.035538	0.0459616	0.055433	0.0613851	0.0565115	0.0440198	0.0239083	0.00751523	0.00123113	0	0	0	0	0	0	0.00332916	0.0128333	0.0261135	0.0354605	0.0355021	0.0461133	0.109276	0.22643	0.388626	0.573991	0.75314	0.874311	0.942791	1	0.956485	0.837879	0.693392	0.56686	0.464562	0.39427	0.330608	0.240138	0.178709	0.184182
	126		0.334505	0.381679	0.416245	0.412444	0.382923	0.381209	0.395345	0.381769	0.33741	0.32866	0.359761	0.394858	0.409716	0.407765	0.417278	0.445841	0.476852	0.488074	0.516566	0.58588	0.676877	0.76932	0.815564	0.812394	0.807486	0.763721	0.684489	0.567255	0.445908	0.368523	0.385097	0.5044	0.672652	0.802459	0.888781	0.941375	0.996933	1	0.923213	0.797384	0.682903	0.593873	0.510734	0.402592	0.300223	0.239701	0.218763
	127		0.0572886	0.0430773	0.0270216	0.0123879	0.00576998	0.0102761	0.0205586	0.0330704	0.0489619	0.0664393	0.0689113	0.0523558	0.0331234	0.024096	0.0215464	0.0180007	0.0143028	0.00837543	0.00278926	0.00607001	0.0158092	0.0223721	0.0158092	0.00557853	0.000982961	0	0	0	0	0.00553002	0.0346959	0.103268	0.204316	0.314371	0.444628	0.627864	0.847511	1	0.993539	0.880514	0.7726	0.724989	0.685509	0.6333	0.575485	0.50792	0.438325
	128		0.202768	0.216343	0.242156	0.256148	0.247681	0.267513	0.315555	0.343204	0.326144	0.30909	0.320656	0.316257	0.299377	0.295387	0.310923	0.336804	0.357684	0.358229	0.323854	0.293496	0.290266	0.320893	0.364108	0.40381	0.417471	0.394787	0.359251	0.356223	0.400891	0.467818	0.551774	0.668115	0.780832	0.868571	0.920528	0.925365	0.912631	0.951935	1	0.978855	0.926941	0.905851	0.911421	0.894612	0.873876	0.850854	0.793211
	129		0.0493531	0.0646644	0.0848344	0.097977	0.107874	0.109857	0.0987817	0.0930216	0.121013	0.190619	0.29592	0.43176	0.57612	0.659534	0.648814	0.556404	0.440624	0.335799	0.254358	0.20886	0.191041	0.180131	0.15395	0.10851	0.07116	0.0647359	0.0853481	0.117331	0.154517	0.20661	0.305987	0.472117	0.647406	0.760851	0.812486	0.854624	0.91624	0.975568	1	0.975136	0.884597	0.759523	0.669811	0.626177	0.580675	0.523909	0.463604
	130		0.0555893	0.0564165	0.0545793	0.054182	0.0617965	0.076007	0.0965462	0.10947	0.109633	0.103289	0.11329	0.138154	0.164442	0.166941	0.154537	0.14567	0.145521	0.146976	0.13695	0.12104	0.109879	0.0854519	0.0570188	0.0502761	0.0710318	0.0971791	0.0988385	0.0756114	0.0446155	0.032278	0.0513355	0.101288	0.169789	0.242702	0.342832	0.518675	0.769111	0.961982	1	0.906218	0.780166	0.701823	0.685493	0.680082	0.638601	0.551794	0.453256
	131		0.0508467	0.0477546	0.0443566	0.0403135	0.0394159	0.0427024	0.0479502	0.051786	0.0494705	0.0445442	0.0396689	0.038971	0.0410899	0.0435687	0.0508609	0.0593772	0.059992	0.0501995	0.0422444	0.0417596	0.0490691	0.0609419	0.0742668	0.0840059	0.0939822	0.114596	0.148558	0.197618	0.276912	0.390047	0.491033	0.553399	0.617544	0.743019	0.862611	0.928209	0.95686	0.987347	1	0.942519	0.833088	0.748621	0.775257	0.820718	0.796883	0.727791	0.672744
	132		0.513269	0.469173	0.394933	0.315078	0.276725	0.256972	0.225819	0.205708	0.207624	0.224324	0.253331	0.303878	0.357011	0.397272	0.415781	0.421279	0.419088	0.426502	0.430565	0.411678	0.355478	0.282032	0.232589	0.193612	0.145945	0.0979757	0.0882924	0.114026	0.168338	0.262361	0.403033	0.559499	0.681142	0.777994	0.845425	0.895962	0.936744	0.974447	0.998156	1	0.938618	0.839139	0.718551	0.642205	0.641347	0.673723	0.669669
	133		0.241404	0.223008	0.199883	0.193046	0.206051	0.235207	0.277129	0.29914	0.270781	0.220818	0.193683	0.166008	0.154445	0.174696	0.201561	0.194512	0.173303	0.168004	0.170587	0.145346	0.112567	0.109568	0.117764	0.137139	0.163976	0.179553	0.169371	0.152692	0.150771	0.159727	0.206404	0.286541	0.365889	0.430015	0.501933	0.596524	0.715227	0.841081	0.953686	1	0.936431	0.827767	0.735422	0.667524	0.550543	0.406888	0.304411
	134		0.0317147	0.0238639	0.0198071	0.02695	0.0493078	0.0708052	0.0812792	0.0779078	0.0777875	0.0872567	0.10573	0.115268	0.107936	0.0937062	0.0716947	0.0690936	0.103971	0.151857	0.163168	0.150762	0.143907	0.133752	0.120472	0.114249	0.119537	0.143269	0.171967	0.196739	0.212062	0.230603	0.259742	0.301263	0.332794	0.365662	0.4097	0.481834	0.614883	0.809205	0.965503	1	0.934781	0.822091	0.745765	0.776818	0.851187	0.855505	0.769359
	135		0.101914	0.121533	0.142843	0.151998	0.159399	0.173902	0.206349	0.247589	0.267714	0.257868	0.250854	0.253116	0.229839	0.191672	0.160523	0.118689	0.0931626	0.108378	0.14151	0.163526	0.179227	0.184133	0.16923	0.161302	0.178408	0.191991	0.191551	0.195713	0.207781	0.219977	0.260706	0.345936	0.42915	0.474124	0.491334	0.49664	0.534239	0.647036	0.803531	0.952156	1	0.965708	0.89415	0.813117	0.729269	0.655732	0.582439
	136		0.114087	0.136912	0.158589	0.175784	0.187966	0.191502	0.192087	0.174752	0.149616	0.136488	0.126389	0.11483	0.112831	0.116851	0.106099	0.0985113	0.106775	0.11079	0.105103	0.114117	0.156707	0.223531	0.311711	0.391056	0.449697	0.515475	0.649959	0.836371	0.968304	0.998973	0.97674	0.968486	0.950227	0.89874	0.840178	0.821235	0.87366	0.920592	0.931516	0.952303	1	0.996173	0.940167	0.917319	0.910687	0.876141	0.820292
	137		0.0757009	0.0597707	0.0516871	0.0526634	0.0516798	0.0481901	0.0565079	0.0701899	0.0650886	0.0460863	0.0322203	0.0277364	0.032638	0.0448294	0.0532441	0.0515495	0.0529422	0.0615542	0.0647134	0.0637401	0.0638145	0.0675889	0.0701069	0.0768941	0.0823994	0.086273	0.0993712	0.122467	0.146321	0.151599	0.148097	0.149887	0.169603	0.205493	0.2335	0.276529	0.398981	0.604916	0.841587	0.998913	1	0.874233	0.73277	0.642833	0.565696	0.516097	0.49791
	138		0.169416	0.135644	0.10726	0.103412	0.114852	0.131841	0.152876	0.179142	0.183881	0.127502	0.0787838	0.0881115	0.120269	0.137902	0.137123	0.132914	0.148121	0.158862	0.156325	0.139825	0.0973417	0.045152	0.0123962	0.00169338	0.00417722	0.0169083	0.0376853	0.0507743	0.0510233	0.0418439	0.0321304	0.0185917	0.0174628	0.0447154	0.121417	0.243974	0.349798	0.430175	0.552517	0.789128	0.975781	1	0.904394	0.786536	0.742467	0.78466	0.9083
	139		0.0545898	0.0545175	0.0631459	0.0781181	0.0808985	0.0729529	0.0680692	0.0749308	0.11389	0.166153	0.204708	0.219467	0.217598	0.183734	0.124461	0.0803405	0.0598723	0.0554737	0.0533465	0.0449171	0.0363118	0.0286705	0.0161114	0.0074719	0.00955438	0.0175027	0.0211596	0.0167516	0.014422	0.0276523	0.0593797	0.095607	0.128156	0.154649	0.201817	0.281253	0.365736	0.427238	0.511856	0.681916	0.881582	1	0.997024	0.953453	0.967529	0.980501	0.926242
	140		0.00946489	0.00747016	0.00942654	0.0189634	0.0289309	0.0293907	0.0271586	0.0302801	0.0307465	0.0227627	0.0169727	0.0186431	0.02066	0.0207321	0.0233508	0.0296447	0.0336311	0.0239689	0.0168711	0.0396061	0.0797095	0.0961774	0.0712329	0.0442289	0.0429073	0.0512749	0.066796	0.102425	0.148388	0.188427	0.224445	0.277082	0.31908	0.391701	0.537875	0.721333	0.828187	0.828859	0.778837	0.757644	0.837159	0.963116	1	0.921666	0.84301	0.822154	0.802643
	141		0.0747749	0.0606135	0.0469222	0.0355408	0.0296099	0.0275206	0.0232932	0.0176328	0.0138111	0.0143011	0.0253291	0.0443753	0.060186	0.0587715	0.0583869	0.0663468	0.073007	0.0582395	0.035056	0.0266387	0.034778	0.048236	0.0540985	0.0508252	0.049344	0.049361	0.0478586	0.04946	0.061289	0.0906513	0.127811	0.187971	0.28831	0.406117	0.505557	0.578439	0.657739	0.758372	0.824696	0.851982	0.880904	0.944357	1	0.998463	0.966039	0.929813	0.894799
	142		0.0380423	0.0230489	0.026819	0.0491118	0.0652569	0.0552772	0.0460565	0.0742211	0.128025	0.165444	0.158015	0.130478	0.108104	0.099053	0.0989556	0.0942465	0.0721194	0.0440342	0.0251132	0.0197688	0.0317909	0.0667628	0.119627	0.155502	0.161766	0.142298	0.113414	0.102792	0.125509	0.187168	0.238447	0.269665	0.277449	0.268029	0.282093	0.326874	0.390102	0.455586	0.555779	0.6955	0.830048	0.931199	0.990138	1	0.955981	0.872413	0.797529
	143		0.24076	0.279665	0.315301	0.323238	0.311428	0.305496	0.303262	0.297978	0.299868	0.336722	0.399294	0.457256	0.47487	0.455837	0.416248	0.381734	0.373887	0.400271	0.42366	0.409999	0.360921	0.312583	0.284877	0.287167	0.310887	0.371511	0.46522	0.529051	0.550222	0.597722	0.684862	0.764012	0.829048	0.892998	0.931844	0.945584	0.956373	0.943018	0.909418	0.857939	0.823165	0.799915	0.825307	0.920398	1	0.994066	0.940423
	144		0.229709	0.230805	0.219439	0.210433	0.213991	0.19259	0.134912	0.105883	0.11596	0.140209	0.15761	0.157913	0.147066	0.146701	0.136832	0.0879049	0.0432917	0.0464833	0.0794163	0.106829	0.110752	0.127226	0.166497	0.206087	0.198364	0.160625	0.137219	0.123175	0.0985925	0.0975957	0.134563	0.169631	0.162224	0.13031	0.127062	0.182801	0.293008	0.431536	0.573838	0.690996	0.756086	0.787966	0.863183	0.95809	1	0.923056	0.784602
	145		0.632022	0.654612	0.630881	0.572416	0.509528	0.416992	0.298338	0.212363	0.161324	0.122576	0.114753	0.147792	0.190116	0.181041	0.144769	0.0946448	0.051363	0.0235429	0.0175279	0.0370839	0.0588494	0.0584036	0.0521048	0.0624646	0.0744698	0.0722306	0.0663047	0.0801223	0.127952	0.195762	0.233566	0.219915	0.189206	0.167922	0.156563	0.167359	0.193292	0.241674	0.303295	0.384641	0.455398	0.553167	0.708227	0.882074	0.994513	1	0.932779
	146		0.0562616	0.0595415	0.0735958	0.0956218	0.129453	0.159506	0.175139	0.171069	0.145299	0.109315	0.0820246	0.0669826	0.0566729	0.0488585	0.0449763	0.0367069	0.027558	0.0253595	0.0264327	0.0271247	0.0279928	0.0315576	0.0319639	0.0298622	0.0331881	0.0408054	0.0421346	0.036174	0.0355088	0.0376962	0.0324179	0.0244328	0.0324903	0.060029	0.103195	0.153016	0.225758	0.340057	0.504104	0.66962	0.786005	0.849907	0.903087	0.956781	0.993981	1	0.966892
	147		0.628903	0.602868	0.628348	0.691934	0.697447	0.636577	0.571721	0.567286	0.63158	0.73611	0.80026	0.78264	0.742187	0.737892	0.725313	0.695312	0.653386	0.577461	0.543902	0.622819	0.759658	0.853864	0.866609	0.872865	0.882235	0.890008	0.882521	0.889079	0.883182	0.79428	0.618283	0.427337	0.293295	0.223905	0.185918	0.162832	0.175388	0.215234	0.297325	0.425231	0.605785	0.751044	0.841992	0.910011	0.977429	1	0.934583
	148		0.165543	0.160021	0.141544	0.122664	0.119205	0.131434	0.146664	0.148183	0.128776	0.111371	0.11885	0.14209	0.150998	0.14023	0.137217	0.154603	0.177427	0.185555	0.185165	0.193848	0.217891	0.268037	0.341776	0.395295	0.409386	0.394258	0.377166	0.369608	0.368247	0.357761	0.33388	0.306135	0.287355	0.281784	0.294272	0.340363	0.408434	0.495672	0.581498	0.649031	0.680484	0.70272	0.763265	0.86553	0.962232	1	0.990026
	149		0.19329	0.19394	0.21571	0.238296	0.249306	0.276551	0.304405	0.298337	0.223714	0.124228	0.0780695	0.0833127	0.0906103	0.094002	0.100663	0.117547	0.124859	0.13201	0.1444	0.152955	0.163712	0.207105	0.282958	0.347337	0.360653	0.319177	0.255524	0.176798	0.113812	0.106832	0.13989	0.194263	0.223171	0.219873	0.198508	0.205043	0.248115	0.302225	0.342836	0.390507	0.488654	0.60954	0.67821	0.695407	0.791499	0.949567	1
	150		0.00397084	0.00737202	0.0110735	0.0126463	0.00844468	0.00391107	0.00331732	0.00396579	0.00280242	0.00192272	0.0028207	0.00657711	0.0106723	0.0131898	0.0107363	0.00845481	0.00982241	0.0143228	0.0231837	0.0337504	0.053519	0.0808149	0.115739	0.130408	0.115755	0.0793239	0.0424347	0.0230344	0.0244321	0.0377538	0.0597326	0.0861735	0.111243	0.12072	0.12052	0.146027	0.207383	0.294906	0.384244	0.466268	0.536593	0.602962	0.68432	0.778446	0.851717	0.909837	0.977621
	151		0.512422	0.508877	0.49871	0.508289	0.462176	0.396523	0.375343	0.384108	0.365629	0.327982	0.300866	0.269645	0.252983	0.308871	0.433997	0.543158	0.569989	0.50853	0.429262	0.398039	0.439169	0.464798	0.43095	0.336288	0.25466	0.22181	0.200778	0.155534	0.0995168	0.107238	0.177096	0.245056	0.253238	0.264271	0.328604	0.414013	0.468546	0.45648	0.450398	0.470094	0.516242	0.581379	0.665827	0.73769	0.822199	0.9011	0.956247
	152		0.577892	0.589923	0.610067	0.585655	0.504073	0.398882	0.289887	0.210634	0.190639	0.194611	0.19755	0.186805	0.1656	0.133448	0.0930635	0.0731335	0.0906985	0.112381	0.111804	0.0827026	0.0467311	0.0240009	0.01675	0.0219582	0.0348854	0.0443729	0.0423436	0.0360641	0.0288478	0.0185474	0.014318	0.0171163	0.0206801	0.0238253	0.0288122	0.0340312	0.0518151	0.0962045	0.183218	0.287232	0.382407	0.443742	0.505002	0.566467	0.64039	0.747307	0.876033
	153		0.0953212	0.102093	0.105286	0.101842	0.08605	0.0713055	0.0797286	0.10558	0.124193	0.155679	0.203272	0.233514	0.247954	0.279145	0.336685	0.359153	0.309247	0.20766	0.140103	0.147533	0.18078	0.176777	0.12748	0.0801164	0.0885897	0.159735	0.244207	0.304844	0.321996	0.388412	0.538932	0.684834	0.670171	0.562623	0.448036	0.35245	0.337971	0.397128	0.457471	0.50875	0.5778	0.649249	0.717822	0.8166	0.931076	0.958647	0.937352
	154		0.0852619	0.0903621	0.092048	0.0780783	0.0494454	0.0305262	0.0325632	0.0484635	0.082702	0.110142	0.103936	0.0706188	0.0556012	0.0600927	0.0621795	0.0404997	0.0210632	0.0227817	0.04352	0.062118	0.0663043	0.0507356	0.0441644	0.062051	0.0788502	0.0829895	0.0881978	0.0997366	0.108416	0.123657	0.173837	0.233593	0.238255	0.203822	0.194818	0.208904	0.212428	0.246413	0.306967	0.370458	0.437068	0.554452	0.687634	0.807992	0.894191	0.924664	0.92195
	155		0	0	0.00304078	0.00956506	0.0150621	0.0128036	0.0139843	0.024105	0.0342661	0.0288328	0.0168997	0.0104152	0.0111259	0.020356	0.032958	0.0412259	0.0376183	0.0248052	0.0174096	0.0154429	0.0139368	0.00864896	0.00291133	0.0039892	0.00985137	0.013941	0.00985137	0.00347621	0.000612524	0	0.00456679	0.0202203	0.0464946	0.077238	0.105095	0.146168	0.238521	0.364719	0.42856	0.386752	0.380985	0.486556	0.590749	0.601291	0.602414	0.676962	0.791663
	156		0.0311765	0.0364366	0.0769478	0.156882	0.228088	0.257505	0.279532	0.327554	0.365817	0.332851	0.307823	0.34331	0.36417	0.305687	0.247021	0.260707	0.335779	0.458387	0.598565	0.711341	0.768281	0.782002	0.753314	0.654343	0.540424	0.465993	0.422415	0.424227	0.44347	0.403785	0.34219	0.305968	0.327091	0.352084	0.375676	0.451173	0.545134	0.617358	0.663444	0.707418	0.733232	0.736963	0.74177	0.765355	0.811281	0.83565	0.872138
	157		0.133417	0.145737	0.163062	0.172942	0.165965	0.11642	0.0620022	0.027064	0.0076947	0.00135584	0	0	0	0	0	0	0	0	0	0	0	0	0	0	0	0	0	0	0.00838821	0.0237717	0.03364	0.0237717	0.00838821	0.00147804	0	0.00518423	0.0146918	0.0261163	0.0297839	0.0360522	0.0429584	0.0683965	0.131204	0.241244	0.367631	0.50309	0.661536
	158		0.0324696	0.0483626	0.0686078	0.0793293	0.0756375	0.0664323	0.0675596	0.0757692	0.088463	0.107386	0.136322	0.162429	0.178058	0.176349	0.165237	0.163884	0.169071	0.159412	0.135284	0.128037	0.151358	0.189881	0.212094	0.218053	0.211122	0.226804	0.283065	0.358833	0.400538	0.386123	0.341041	0.267279	0.180206	0.100409	0.050857	0.0329252	0.0328673	0.0359299	0.0386406	0.0493253	0.0710067	0.108414	0.159875	0.237771	0.357742	0.533179	0.735828
	159		0.40441	0.396036	0.403368	0.419687	0.403287	0.33614	0.257799	0.228838	0.266029	0.304748	0.27805	0.214113	0.190352	0.21812	0.260287	0.297874	0.345022	0.361487	0.313787	0.221349	0.153863	0.172572	0.246069	0.330725	0.376099	0.406096	0.413136	0.388467	0.342235	0.316348	0.356523	0.455658	0.544671	0.530498	0.491898	0.50334	0.543165	0.549698	0.528576	0.510592	0.53475	0.576869	0.580401	0.593073	0.672242	0.780975	0.867578
	160		0.0205002	0.0152217	0.0149996	0.023817	0.0378805	0.051177	0.0558305	0.0518219	0.0420904	0.0280337	0.0160295	0.00730676	0.00389212	0.00536356	0.00805608	0.00771941	0.00559181	0.00399999	0.0057665	0.0108375	0.0157635	0.0175391	0.0171452	0.0141154	0.0121463	0.0136659	0.0159123	0.0153989	0.0167019	0.0287533	0.0489572	0.0663142	0.0769679	0.0939509	0.127646	0.152498	0.153558	0.154748	0.169804	0.186889	0.207905	0.26378	0.350484	0.452439	0.58551	0.747385	0.890215
	161		0	0	0	0	0	0	0	0	0	0	0	0	0	0	0	0	0	0	0	0	0.00289046	0.00819139	0.0115919	0.0106148	0.00975835	0.0169962	0.0260477	0.0295654	0.0215272	0.0187971	0.0354895	0.0606232	0.0815729	0.114615	0.181351	0.277028	0.360395	0.401902	0.402436	0.390333	0.424217	0.500665	0.612038	0.728887	0.845244	0.874603	0.785255
	162		0.0635404	0.0688032	0.0729789	0.078549	0.0756845	0.0573833	0.0423257	0.0471898	0.0623543	0.0718351	0.081392	0.086598	0.0824408	0.0731674	0.0745606	0.0885169	0.0926766	0.0907663	0.103237	0.144657	0.199562	0.241465	0.272786	0.28028	0.245054	0.216104	0.211495	0.248018	0.290066	0.277157	0.22024	0.213467	0.259475	0.319806	0.367835	0.42149	0.495828	0.569132	0.618947	0.636083	0.671921	0.744676	0.766783	0.73577	0.746358	0.849853	0.964081
	163		0.192599	0.168459	0.154779	0.161107	0.182865	0.196967	0.184805	0.158626	0.135245	0.123611	0.116153	0.10272	0.0926563	0.0888746	0.0811876	0.0649602	0.0549493	0.0573948	0.0651684	0.0737406	0.0760168	0.0710632	0.0610223	0.0460097	0.0310604	0.0243234	0.0297862	0.0449908	0.0593938	0.0647635	0.0578639	0.0462339	0.037707	0.041445	0.0753792	0.126548	0.168035	0.172703	0.185651	0.226239	0.272338	0.307017	0.37819	0.489904	0.590807	0.655362	0.706501
	164		0	0	0	0	0	0	0	0.00324903	0.00920755	0.0130299	0.00920755	0.00324903	0.000572493	0	0	0	0	0	0	0	0	0	0	0	0	0	0	0	0	0	0	0	0	0.00326896	0.0122915	0.0246335	0.0297483	0.0236548	0.0203155	0.04566	0.10062	0.169016	0.223571	0.253058	0.256306	0.2821	0.355477
	165		0.145665	0.159287	0.145254	0.111426	0.0913295	0.0948	0.0990849	0.10748	0.130865	0.17229	0.227065	0.277761	0.336317	0.398592	0.440131	0.430546	0.406167	0.390576	0.364321	0.313982	0.258122	0.199972	0.1525	0.123782	0.0983925	0.0728993	0.0541163	0.0429695	0.0363926	0.0349579	0.0370115	0.0409969	0.0569952	0.085978	0.120271	0.154436	0.183132	0.224295	0.280677	0.344025	0.391054	0.424082	0.454365	0.502205	0.576683	0.64979	0.706814
	166		0.021463	0.0330517	0.0375013	0.0289644	0.0140374	0.00537103	0.00624097	0.010323	0.0105028	0.00754702	0.00785943	0.0109763	0.0106623	0.00735551	0.00976519	0.0186175	0.0256425	0.0309822	0.0400761	0.0465119	0.0372631	0.0319497	0.0504105	0.0786611	0.0852762	0.068838	0.047023	0.0319859	0.0258145	0.0265309	0.0270113	0.0224519	0.014297	0.00802259	0.0060786	0.00854784	0.0131778	0.0134993	0.0093259	0.00431195	0.00225105	0.00422175	0.0102966	0.0179843	0.0538098	0.154429	0.290192
	167		0.854345	0.855197	0.865684	0.862127	0.840125	0.80825	0.782039	0.753483	0.731222	0.73205	0.752438	0.776196	0.784269	0.805136	0.851911	0.901084	0.911357	0.885397	0.852653	0.851527	0.873692	0.88909	0.884038	0.873106	0.880821	0.900874	0.897667	0.860519	0.830334	0.828428	0.830548	0.790272	0.736778	0.720307	0.748617	0.772356	0.788283	0.82028	0.856631	0.889421	0.901735	0.899121	0.889697	0.891017	0.911518	0.940711	0.965411
	168		0.0302477	0.0289614	0.0345388	0.041603	0.0409346	0.03925	0.0527572	0.0791051	0.0893492	0.0665989	0.0356214	0.0142384	0.00370152	0.000565854	0	0.00637582	0.0180687	0.0255695	0.0180687	0.00637582	0.00456237	0.0195971	0.0505031	0.135996	0.257298	0.346338	0.341709	0.298189	0.244819	0.141683	0.0575538	0.0349849	0.0411859	0.0371628	0.0298439	0.0296374	0.0536035	0.099765	0.134389	0.125793	0.0986009	0.122302	0.193013	0.255849	0.273971	0.291848	0.368327
	169		0.424375	0.388453	0.367804	0.354116	0.323227	0.285509	0.218946	0.13747	0.0972135	0.100766	0.106649	0.0858431	0.0543269	0.0328825	0.0242503	0.0234695	0.0230106	0.0182604	0.0136807	0.0145395	0.0169335	0.0186063	0.0307709	0.0543392	0.0751547	0.0830255	0.0799652	0.0695291	0.0825693	0.118694	0.149376	0.144294	0.119283	0.0945214	0.0809091	0.0842331	0.0981172	0.120729	0.150913	0.163414	0.163144	0.187451	0.249993	0.297141	0.331445	0.435741	0.618461
	170		0.375871	0.353675	0.344457	0.373527	0.412106	0.414036	0.394304	0.374616	0.358498	0.348676	0.365888	0.406859	0.412621	0.364474	0.310546	0.279357	0.269448	0.27126	0.278113	0.276304	0.259353	0.243335	0.22359	0.197589	0.170178	0.158679	0.159827	0.150432	0.137832	0.150618	0.185908	0.208235	0.208034	0.194108	0.174317	0.152183	0.15227	0.171203	0.187109	0.182954	0.186177	0.198849	0.228722	0.288919	0.377308	0.464419	0.556708
	171		0.248363	0.29394	0.37716	0.487593	0.550721	0.520527	0.421513	0.356191	0.355165	0.367501	0.344438	0.29803	0.264734	0.257913	0.276387	0.291458	0.278996	0.261327	0.264892	0.300604	0.336569	0.35275	0.350511	0.347801	0.353736	0.376006	0.392486	0.376043	0.319795	0.238047	0.17663	0.157172	0.179846	0.231877	0.263819	0.266426	0.275184	0.310277	0.322568	0.310102	0.313347	0.365436	0.442322	0.515663	0.569135	0.605728	0.62764
	172		0.380926	0.299041	0.212442	0.150882	0.124824	0.125003	0.124057	0.111678	0.110468	0.120812	0.132402	0.153266	0.191925	0.236971	0.269353	0.301406	0.360523	0.457275	0.566741	0.661806	0.699251	0.677375	0.607943	0.492749	0.362474	0.258243	0.183187	0.120821	0.0739199	0.0454843	0.038016	0.0439664	0.0552215	0.0728285	0.0935819	0.105044	0.137395	0.197718	0.242898	0.221714	0.197104	0.220283	0.26482	0.310201	0.360728	0.433571	0.516912
	173		0.684022	0.677748	0.646426	0.601503	0.594243	0.613634	0.612951	0.591523	0.575919	0.590118	0.582391	0.551541	0.533371	0.524092	0.491489	0.44051	0.405811	0.381241	0.348324	0.297806	0.244197	0.193731	0.159923	0.154385	0.173912	0.192699	0.187242	0.191695	0.24152	0.31199	0.340539	0.320154	0.311922	0.327742	0.339164	0.328441	0.317367	0.329332	0.35325	0.36076	0.373161	0.438358	0.537733	0.591819	0.586718	0.576827	0.615813
	174		0.0273542	0.0273208	0.0308918	0.0421181	0.0549062	0.0512424	0.0361068	0.0260715	0.0245907	0.0212734	0.0131033	0.0121905	0.0244342	0.0373296	0.0359026	0.0202035	0.00787539	0.00721602	0.0112329	0.0130419	0.0129375	0.0136206	0.0119018	0.00789306	0.00599368	0.020135	0.0481884	0.0696664	0.0565944	0.0271082	0.0107629	0.00669175	0.00422542	0.00266482	0.00358924	0.00835563	0.0136652	0.0158044	0.0105455	0.00984771	0.0213969	0.0430434	0.0627897	0.0787004	0.0972657	0.139282	0.216272
	175		0.0499904	0.0787912	0.10782	0.113392	0.104369	0.125861	0.189389	0.239953	0.264079	0.258211	0.235034	0.20827	0.202568	0.217652	0.217336	0.207699	0.183049	0.143406	0.110988	0.102534	0.10232	0.0860545	0.058562	0.0339465	0.0254928	0.0295249	0.037202	0.0384311	0.0316066	0.0246361	0.0247952	0.0395463	0.06153	0.0819441	0.0911103	0.0921261	0.0849236	0.0737914	0.0738622	0.0834779	0.0972477	0.117426	0.148657	0.176998	0.212649	0.265694	0.335805
	176		0.199576	0.196205	0.206701	0.223267	0.228034	0.213508	0.185103	0.17014	0.172859	0.181696	0.195615	0.213668	0.228159	0.233396	0.22135	0.192004	0.160712	0.155557	0.191126	0.245191	0.295869	0.339506	0.371725	0.402358	0.423902	0.430138	0.424799	0.415674	0.397274	0.366947	0.336739	0.308688	0.276587	0.261138	0.268432	0.28315	0.285821	0.27059	0.258155	0.274223	0.322131	0.362822	0.385427	0.426093	0.496195	0.575778	0.654823
	177		0.408909	0.407554	0.402664	0.387417	0.396218	0.426178	0.470428	0.501084	0.506665	0.508577	0.554905	0.607213	0.582732	0.45862	0.320759	0.21886	0.156106	0.119479	0.101532	0.0974399	0.112132	0.129611	0.15565	0.181864	0.213734	0.256127	0.289624	0.291796	0.270361	0.244489	0.209551	0.163477	0.133169	0.125265	0.129833	0.152128	0.184615	0.212344	0.250475	0.319996	0.392341	0.429803	0.41979	0.392426	0.357991	0.314417	0.270074
	178		0.591139	0.580014	0.56381	0.535618	0.530104	0.559202	0.576183	0.583773	0.619985	0.675621	0.708471	0.712361	0.699981	0.697064	0.718953	0.740127	0.748295	0.746342	0.744889	0.740845	0.725266	0.694324	0.644203	0.591103	0.545264	0.516455	0.485111	0.440864	0.383935	0.314518	0.239247	0.160369	0.0950087	0.0528941	0.0331127	0.023193	0.0141518	0.0101927	0.0131007	0.0222587	0.0301556	0.0394498	0.0516196	0.0676358	0.089054	0.128803	0.191625
	179		0	0	0.00316451	0.00883472	0.0195723	0.0318929	0.0430015	0.0411103	0.0275285	0.0175157	0.0326629	0.068372	0.108741	0.14602	0.194676	0.22825	0.213396	0.171306	0.138823	0.133116	0.1256	0.113238	0.0931106	0.0674035	0.0393654	0.0210229	0.0191868	0.022916	0.0337743	0.0576013	0.0873171	0.101239	0.0807105	0.0459998	0.032024	0.0549186	0.0897407	0.096266	0.064775	0.0333404	0.0248131	0.023925	0.0180861	0.00881122	0.00654268	0.0178367	0.0391823
	180		0.0319436	0.0295491	0.0300342	0.0305355	0.0302128	0.0320088	0.0340214	0.0341569	0.0353924	0.0383509	0.0383548	0.0416799	0.0495976	0.064855	0.0819051	0.0921177	0.0888771	0.0745483	0.0577954	0.0478672	0.0520334	0.0592589	0.0549464	0.0431329	0.0422677	0.057095	0.0617582	0.0543123	0.0510049	0.0645406	0.0867846	0.0995841	0.108421	0.114685	0.145786	0.226696	0.333537	0.387268	0.357076	0.333265	0.34731	0.371978	0.380582	0.384314	0.393909	0.416715	0.431568
	181		0.0326793	0.0334993	0.0381504	0.0494985	0.0739272	0.0909266	0.0921659	0.0919193	0.0978367	0.0930731	0.0702676	0.0609585	0.0708164	0.0825962	0.0930473	0.102969	0.0984713	0.0884282	0.089165	0.143857	0.214544	0.258406	0.28804	0.401721	0.565606	0.679759	0.720832	0.74357	0.776256	0.855059	0.907711	0.798741	0.537308	0.297623	0.184575	0.170954	0.182617	0.189422	0.187482	0.181567	0.188338	0.21344	0.235342	0.231696	0.220667	0.245654	0.301899
	182		0.140086	0.182278	0.239152	0.26585	0.251533	0.247421	0.262333	0.247271	0.210728	0.174727	0.149495	0.117502	0.0863455	0.0650724	0.0540462	0.0464008	0.0370488	0.0321869	0.0337173	0.0345969	0.0371121	0.0444865	0.0521911	0.0543518	0.0525363	0.0594249	0.0727969	0.0897588	0.0938412	0.0895067	0.0806277	0.0694417	0.060791	0.0669113	0.0954944	0.143996	0.190015	0.225987	0.254725	0.280413	0.297213	0.30055	0.31269	0.335449	0.360088	0.377766	0.411298
	183		0.0825346	0.0740008	0.0720255	0.0905605	0.13409	0.188675	0.239251	0.27839	0.299971	0.323303	0.350934	0.39354	0.43905	0.453042	0.417518	0.352496	0.299045	0.262023	0.22046	0.167914	0.124581	0.110286	0.134299	0.211155	0.354571	0.528813	0.686552	0.779641	0.740509	0.568911	0.353024	0.196322	0.127919	0.119934	0.112879	0.0918676	0.0833948	0.102484	0.128098	0.1404	0.137148	0.123449	0.123287	0.145024	0.215461	0.316364	0.409345
	184		0.337118	0.38135	0.409943	0.409269	0.377792	0.338799	0.315656	0.332412	0.39767	0.495164	0.574414	0.589	0.539565	0.471345	0.441766	0.41878	0.353652	0.253395	0.177208	0.160419	0.176142	0.176785	0.151866	0.109219	0.0850831	0.0877954	0.10119	0.0945772	0.0798485	0.0794867	0.0809625	0.0732335	0.0569512	0.0464166	0.048991	0.0584377	0.0660777	0.0634681	0.0551345	0.0486979	0.0412605	0.0330552	0.0290867	0.0429233	0.0672651	0.0825173	0.0867364
	185		0.0416678	0.0374104	0.0275369	0.0138252	0.0159259	0.0374543	0.0597353	0.0551386	0.0396561	0.032232	0.0389604	0.0456997	0.0474406	0.0394252	0.0364561	0.0469474	0.0553731	0.0470626	0.0281847	0.0170841	0.0148003	0.00967847	0.0034152	0.000601774	0.00350547	0.0134091	0.0273211	0.0368988	0.0365444	0.0272078	0.0135226	0.00395227	0.0037356	0.015118	0.0301971	0.0337963	0.0207287	0.00675882	0.00109328	0.0023132	0.008797	0.0177569	0.0215745	0.0171983	0.0237639	0.0473265	0.0708855
	186		0.0921996	0.0737388	0.0587921	0.0469127	0.036075	0.041331	0.06145	0.0743919	0.0789887	0.084899	0.0974867	0.106268	0.109863	0.100934	0.0812535	0.0595823	0.0378629	0.0210972	0.0117324	0.00927755	0.00852776	0.0086312	0.00833427	0.011023	0.016489	0.0215742	0.0219436	0.0217178	0.027734	0.0334467	0.0320169	0.0257559	0.0245338	0.0268011	0.0238093	0.0185678	0.0167672	0.0196069	0.0271297	0.0333788	0.0348146	0.0380209	0.0489329	0.0690785	0.101872	0.157299	0.233117
	187		0.0372206	0.0433455	0.041638	0.027952	0.0118008	0.00889221	0.0172446	0.0239219	0.0206747	0.0203503	0.0322093	0.0412558	0.0420178	0.039382	0.0462164	0.0580494	0.0651952	0.0878479	0.133498	0.182261	0.188426	0.164856	0.13893	0.113847	0.105843	0.114724	0.133084	0.147924	0.153912	0.153856	0.144797	0.124149	0.0941641	0.0698915	0.0581938	0.0474928	0.0353159	0.032618	0.0375845	0.0382769	0.033897	0.0393932	0.0540426	0.072376	0.0939134	0.126531	0.156399
	188		0.119333	0.127459	0.147661	0.173618	0.189381	0.194415	0.20289	0.209731	0.208983	0.214971	0.231423	0.244312	0.248045	0.256172	0.274897	0.307905	0.338635	0.359807	0.380863	0.409148	0.428564	0.435252	0.443163	0.463499	0.481167	0.470212	0.437323	0.405632	0.37224	0.3243	0.25374	0.171142	0.108502	0.0770426	0.0682747	0.0674089	0.0750937	0.0965899	0.131724	0.169596	0.207504	0.245864	0.28112	0.302961	0.318765	0.336094	0.350699
	189		0.177974	0.213021	0.252908	0.301235	0.353588	0.384994	0.413852	0.441893	0.463743	0.483116	0.506605	0.534679	0.54328	0.51375	0.483737	0.455482	0.45134	0.476891	0.524372	0.565063	0.548977	0.538335	0.580886	0.614616	0.56517	0.501339	0.488838	0.468892	0.432521	0.441642	0.48751	0.51475	0.516974	0.515982	0.50755	0.508567	0.515084	0.495685	0.452254	0.413899	0.418831	0.44512	0.450469	0.432567	0.411638	0.411494	0.459354
	190		0.416123	0.460248	0.483449	0.456262	0.398726	0.340143	0.312889	0.315283	0.33071	0.334658	0.32202	0.293667	0.270296	0.264211	0.261715	0.236913	0.198303	0.173917	0.168292	0.170037	0.168107	0.155281	0.14001	0.127904	0.1164	0.0947194	0.0732506	0.0645661	0.0674196	0.0676249	0.0533723	0.0368616	0.0310646	0.0327962	0.034744	0.0396421	0.0471109	0.0554932	0.058245	0.0548574	0.0485641	0.0531149	0.0831742	0.138772	0.188428	0.213108	0.225242
	191		0.00815622	0.0140716	0.020923	0.0277187	0.0311539	0.0300156	0.0245767	0.0253324	0.039533	0.0537613	0.0508789	0.0371353	0.0289738	0.0218327	0.0143569	0.0109112	0.0109708	0.00980484	0.0054249	0.00167805	0.00219981	0.00551381	0.0115689	0.0197797	0.0304228	0.0359942	0.0339756	0.0334636	0.0409617	0.0542179	0.0674417	0.0766505	0.0801643	0.0881807	0.104021	0.112162	0.0981211	0.0865376	0.0965068	0.13326	0.184069	0.232547	0.278829	0.333876	0.385749	0.425103	0.47252
	192		0.0446849	0.0683821	0.0804399	0.0748345	0.0682972	0.0559671	0.0377953	0.038587	0.0606979	0.07946	0.0783707	0.0647993	0.0534709	0.0650706	0.0952778	0.122355	0.119011	0.0809433	0.0358766	0.0171224	0.0304736	0.0519871	0.051776	0.0353342	0.0330404	0.0440164	0.0421331	0.02332	0.00709173	0.0190903	0.0632095	0.112115	0.119575	0.0949423	0.0959419	0.146061	0.20693	0.225291	0.194855	0.159184	0.142199	0.156435	0.175897	0.159881	0.119797	0.103929	0.121473
	193		0.105469	0.142628	0.175173	0.198535	0.2367	0.276841	0.269672	0.21594	0.160795	0.120007	0.101124	0.115781	0.14174	0.139338	0.110424	0.0935035	0.117141	0.179791	0.258583	0.331098	0.361287	0.343038	0.285697	0.209908	0.147044	0.119441	0.110423	0.0949776	0.0605606	0.0310482	0.0171336	0.0081171	0.00250228	0.000377296	0	0.00377267	0.0106915	0.0214963	0.0305547	0.0379482	0.0506833	0.0714073	0.0854117	0.0777964	0.0792809	0.11152	0.159713
	194		0.0624008	0.0773839	0.10418	0.127692	0.13009	0.122392	0.11311	0.0912918	0.0624634	0.0442576	0.0427634	0.0451633	0.0430507	0.0355731	0.0265726	0.0211662	0.0247833	0.0311731	0.0323867	0.0341634	0.0447186	0.0537792	0.053641	0.0451219	0.0382399	0.0375051	0.0467771	0.0598616	0.0690499	0.0704862	0.0669231	0.0649785	0.0846887	0.130102	0.181288	0.212763	0.233175	0.257014	0.294117	0.347308	0.405534	0.464286	0.521467	0.571175	0.589625	0.58339	0.573609
	195		0.00898152	0.0115911	0.0159233	0.0254552	0.0351884	0.044273	0.0562878	0.0665815	0.0585638	0.0367382	0.0206081	0.0152138	0.0156027	0.015968	0.0190627	0.0251165	0.0315688	0.0313544	0.0248191	0.0151024	0.010088	0.0127105	0.0159987	0.0111796	0.0039449	0.00486406	0.0135367	0.024158	0.0276904	0.0267347	0.024659	0.0233744	0.0214072	0.0182269	0.0164208	0.024735	0.0389786	0.0450802	0.0407077	0.0390635	0.0462075	0.0620747	0.0836965	0.108429	0.134519	0.173547	0.224226
	196		0.536021	0.548743	0.539606	0.538281	0.584523	0.656275	0.708071	0.704657	0.642739	0.597815	0.6021	0.666603	0.75602	0.797087	0.762704	0.701842	0.665117	0.683082	0.757255	0.832038	0.842385	0.833053	0.839465	0.858495	0.879496	0.904502	0.893583	0.824281	0.737132	0.71051	0.778249	0.870243	0.930306	0.972673	0.986299	0.923647	0.799648	0.68655	0.614826	0.596064	0.594193	0.602062	0.629524	0.663189	0.669906	0.641756	0.634565
	197		0.22071	0.285019	0.359786	0.424193	0.489486	0.561423	0.576788	0.499291	0.359937	0.246917	0.19598	0.167177	0.124911	0.0686137	0.0247955	0.0053994	0.000530098	0	0	0.00160449	0.00932512	0.0256261	0.0437503	0.0569878	0.0671949	0.0753972	0.0708853	0.0496154	0.0269722	0.0188615	0.023789	0.0313721	0.0347739	0.0374993	0.0354362	0.0272418	0.0170512	0.00995969	0.00502203	0.00327331	0.00845877	0.0214547	0.0327559	0.0383772	0.0387537	0.0387398	0.0307196
	198		0.0354177	0.0292335	0.03537	0.0495425	0.0619333	0.0627433	0.0507884	0.0349847	0.0382906	0.0585775	0.0681703	0.059438	0.049081	0.0456679	0.0519369	0.064152	0.0637411	0.0442928	0.0265081	0.0240361	0.0308913	0.0410827	0.0553676	0.0629361	0.0564312	0.0369102	0.0196375	0.0250341	0.0566188	0.0967104	0.118666	0.133358	0.150951	0.150624	0.125816	0.0949329	0.0898342	0.123643	0.158841	0.150841	0.116363	0.0985076	0.0937189	0.0894189	0.0856946	0.102468	0.14103
	199		0	0.00469178	0.0183024	0.0376235	0.0540065	0.0674436	0.0822978	0.0947083	0.102134	0.109535	0.115852	0.121944	0.132089	0.139048	0.146873	0.160129	0.163055	0.134436	0.0952542	0.0743423	0.0726551	0.0846652	0.109049	0.129463	0.128055	0.141524	0.164916	0.193867	0.228696	0.314753	0.40887	0.471664	0.504973	0.544909	0.589144	0.6214	0.605906	0.543309	0.473479	0.427573	0.393691	0.363116	0.338918	0.304508	0.226118	0.131886	0.0745309
	200		0.159277	0.169922	0.175712	0.160197	0.144533	0.147918	0.165048	0.167909	0.164072	0.171281	0.198618	0.246736	0.308902	0.362708	0.425049	0.527574	0.661635	0.761128	0.800184	0.787092	0.748535	0.714509	0.696232	0.690992	0.673498	0.630371	0.57373	0.544948	0.555312	0.604376	0.658826	0.717579	0.773229	0.80911	0.799768	0.755903	0.69932	0.672275	0.694319	0.742194	0.774662	0.775035	0.757516	0.739768	0.722156	0.705101	0.704989
	201		0.277222	0.241301	0.234467	0.237584	0.215915	0.176701	0.135692	0.102688	0.0924997	0.0956104	0.0936549	0.0845825	0.0796519	0.083654	0.0885799	0.0980559	0.127336	0.176009	0.224054	0.257096	0.262664	0.234606	0.182133	0.130382	0.0880742	0.06308	0.0536447	0.0446462	0.0300873	0.0139383	0.00387879	0.00254795	0.00564906	0.00799416	0.00564906	0.00199336	0.00209867	0.00667161	0.0135168	0.0499694	0.11409	0.15949	0.126631	0.0609003	0.0231332	0.0121817	0.0159003
	202		0.439542	0.50424	0.571383	0.60461	0.612346	0.610227	0.620655	0.658442	0.69015	0.693477	0.679954	0.670676	0.638617	0.591742	0.547787	0.504352	0.464939	0.442779	0.429442	0.426041	0.429461	0.431816	0.393817	0.354139	0.336474	0.336811	0.344014	0.343959	0.324555	0.294241	0.281755	0.280342	0.254211	0.226243	0.233276	0.236026	0.208859	0.200903	0.24965	0.32267	0.353599	0.33731	0.329122	0.348857	0.402631	0.451536	0.45505
	203		0.0749715	0.0645944	0.0678813	0.0782883	0.0815791	0.0658826	0.0374475	0.0260787	0.0358	0.0476503	0.0521135	0.0645696	0.08267	0.0846271	0.0573193	0.0234986	0.00559493	0.0133606	0.0362221	0.0577292	0.111065	0.21019	0.283861	0.241305	0.158059	0.110227	0.0676856	0.0326462	0.0317998	0.0519073	0.0634187	0.0615889	0.0685973	0.0751275	0.0619176	0.0525379	0.0694307	0.0873147	0.0726873	0.0363363	0.010318	0.00513552	0.0105057	0.0189361	0.0220373	0.0200259	0.0121848
	204		0.553408	0.59595	0.639843	0.641657	0.594369	0.517123	0.434661	0.371583	0.327438	0.285297	0.250189	0.22966	0.22982	0.237804	0.244174	0.219521	0.176338	0.152132	0.145813	0.147163	0.153762	0.163112	0.16897	0.156605	0.118475	0.0847708	0.0780794	0.0823699	0.0766951	0.0812048	0.0995392	0.110337	0.095209	0.0718364	0.0605046	0.0606688	0.0647062	0.0717763	0.0902221	0.132044	0.183624	0.224253	0.2573	0.313164	0.389404	0.440538	0.441778
	205		0.033011	0.0288299	0.0396749	0.0679463	0.101394	0.109262	0.0890572	0.0612226	0.0415163	0.0295318	0.0303062	0.0565205	0.0989687	0.124704	0.10823	0.0742493	0.0568511	0.0436014	0.0293895	0.0222104	0.0222797	0.0192155	0.0134413	0.0117045	0.0151724	0.0209591	0.0193572	0.0159346	0.0159728	0.0178907	0.0418372	0.0841705	0.121827	0.115454	0.0994028	0.10955	0.133218	0.145629	0.131658	0.121904	0.141513	0.176646	0.191	0.167817	0.135236	0.1227	0.131575
	206		0.0172395	0.0131149	0.0186091	0.0384805	0.0561014	0.0567678	0.0434151	0.0338408	0.0360895	0.0432362	0.052653	0.054368	0.0537636	0.0586133	0.0590729	0.0587206	0.0673898	0.0852527	0.102708	0.140308	0.191086	0.226327	0.236606	0.239997	0.248631	0.261554	0.258333	0.218147	0.152337	0.0998027	0.0832049	0.0891678	0.116663	0.155131	0.198817	0.252671	0.318868	0.398413	0.456776	0.494175	0.524782	0.568285	0.627663	0.652422	0.620426	0.581229	0.594875
	207		0.121248	0.146484	0.186383	0.216538	0.2124	0.163952	0.123912	0.105821	0.0916218	0.0608597	0.0313775	0.017095	0.00801184	0.00248362	0.000377257	0	0	0.0177498	0.0754762	0.146543	0.177278	0.17098	0.178819	0.204873	0.205289	0.190986	0.192823	0.268389	0.397486	0.513693	0.582044	0.579882	0.483982	0.406336	0.475953	0.584958	0.508425	0.300784	0.141001	0.0883318	0.114881	0.170853	0.238893	0.295029	0.333491	0.353234	0.368861
	208		0.0623277	0.0407428	0.0185654	0.0051067	0.000663084	0	0	0	0.00704074	0.019953	0.0353054	0.0434106	0.0450939	0.0350049	0.0204096	0.0149784	0.015192	0.0143887	0.0193567	0.0287839	0.0282343	0.0158615	0.0155667	0.0310286	0.0516034	0.0773522	0.114941	0.148172	0.141865	0.113579	0.0782224	0.0513967	0.0410778	0.0349771	0.028062	0.0205247	0.017739	0.020701	0.0264855	0.0265815	0.0158417	0.0244932	0.0641403	0.104172	0.101612	0.0778622	0.0728312
	209		0.65835	0.608239	0.542717	0.488575	0.46076	0.450967	0.436518	0.415148	0.398059	0.383318	0.363419	0.315147	0.252324	0.221996	0.246577	0.30609	0.370267	0.408713	0.401387	0.39637	0.430501	0.459115	0.424947	0.356498	0.314269	0.29043	0.264843	0.246536	0.23893	0.234838	0.25088	0.308079	0.405537	0.4957	0.522852	0.488123	0.442296	0.421248	0.391389	0.333589	0.268275	0.221346	0.19275	0.176128	0.168722	0.1703	0.16545
	210		0	0.00114264	0.0056709	0.0142834	0.0235407	0.0275581	0.0266633	0.0252895	0.0254394	0.0254433	0.0252118	0.0291348	0.0350458	0.0384166	0.0344871	0.0270004	0.0215534	0.0196316	0.0199788	0.0228285	0.0331141	0.0483291	0.0605123	0.0569498	0.0367873	0.0230912	0.0264937	0.0350692	0.0361877	0.0281181	0.0251708	0.0273788	0.0307452	0.0376265	0.0467025	0.0550073	0.0690609	0.101225	0.134441	0.165537	0.189796	0.211759	0.239425	0.264387	0.269268	0.251797	0.240944
	211		0.0109351	0.0165561	0.0277937	0.0465112	0.0679158	0.081681	0.0897118	0.0914158	0.0905908	0.0911431	0.110249	0.168707	0.259822	0.349339	0.400444	0.398967	0.360566	0.314409	0.272204	0.233726	0.180937	0.115242	0.0619595	0.0429091	0.0457406	0.0548444	0.0646532	0.0769966	0.0868921	0.0863122	0.0757709	0.0629222	0.0617955	0.0754111	0.091647	0.0948147	0.0860861	0.0773037	0.0702174	0.0683924	0.0710763	0.0868175	0.112295	0.146084	0.181914	0.21099	0.236094
	212		0.156326	0.163769	0.168203	0.166163	0.148536	0.116928	0.0902573	0.0742096	0.0604387	0.0454146	0.0342063	0.0276657	0.0204431	0.0158039	0.012655	0.00931333	0.00754837	0.010578	0.0162371	0.02194	0.0252917	0.0321883	0.0408609	0.0427826	0.0326245	0.0221825	0.0231036	0.0331475	0.0456165	0.0580467	0.0675202	0.0700542	0.0636554	0.0608587	0.0760535	0.0926704	0.0821058	0.0560602	0.0373628	0.0282351	0.0185265	0.00912459	0.00532062	0.00687267	0.0107971	0.0163312	0.0195926
	213		0.0505166	0.063974	0.0881341	0.113979	0.142465	0.172335	0.1969	0.22061	0.248712	0.26144	0.259689	0.255703	0.257429	0.270622	0.274989	0.245117	0.183665	0.126657	0.0945164	0.0809147	0.0704055	0.0683188	0.070371	0.067797	0.0670671	0.0751948	0.0765316	0.0644169	0.052459	0.0471735	0.038188	0.033938	0.0474751	0.0776999	0.117188	0.150689	0.173172	0.186875	0.2223	0.27453	0.312994	0.290363	0.228473	0.190429	0.184071	0.18129	0.177842
	214		0.184478	0.186311	0.182652	0.152927	0.113377	0.097645	0.10586	0.118953	0.132904	0.155902	0.198356	0.262276	0.321289	0.369344	0.434063	0.50788	0.548773	0.544385	0.544273	0.571665	0.594116	0.592203	0.548238	0.4729	0.396848	0.379705	0.388937	0.370479	0.330614	0.296576	0.24952	0.182052	0.136332	0.114096	0.0912868	0.0735774	0.0638212	0.0596861	0.060033	0.0683363	0.0904721	0.10933	0.115255	0.108167	0.0954723	0.0785966	0.0708146
	215		0.38561	0.368935	0.369778	0.379865	0.375285	0.35813	0.334345	0.333677	0.361301	0.370342	0.341029	0.319811	0.337139	0.360233	0.352826	0.319853	0.277209	0.240517	0.233348	0.258316	0.29448	0.30999	0.300722	0.290102	0.28655	0.309955	0.343852	0.341543	0.277352	0.206819	0.187148	0.190004	0.185943	0.172592	0.170822	0.178875	0.192675	0.196707	0.198129	0.212822	0.23863	0.260631	0.277985	0.318852	0.39336	0.471265	0.509231
	216		0.0112051	0.0116484	0.00752648	0.00261636	0.00160815	0.0043415	0.00769114	0.00762463	0.00423782	0.00129273	0.000192168	0	0.00197443	0.00559541	0.0121929	0.0187956	0.0425362	0.0869194	0.133487	0.15399	0.153925	0.150063	0.136273	0.120698	0.104767	0.080176	0.0548536	0.0415466	0.0330779	0.0243793	0.0156111	0.0109307	0.0115222	0.0114281	0.0116497	0.0162217	0.0233804	0.0282134	0.0233997	0.0136642	0.00574002	0.00150679	0.000226053	0	0	0.0101166	0.0400743
	217		0.221543	0.197586	0.148563	0.104316	0.0805774	0.0771949	0.08958	0.0962402	0.106492	0.123978	0.141849	0.148566	0.192115	0.286911	0.399932	0.502511	0.557641	0.523164	0.438253	0.409512	0.444013	0.458093	0.424485	0.374134	0.324608	0.303744	0.317312	0.368075	0.408344	0.397079	0.333865	0.268249	0.254436	0.263471	0.254852	0.22774	0.211043	0.216088	0.223945	0.228533	0.234934	0.263738	0.289675	0.279458	0.249282	0.229156	0.218885
	218		0.100588	0.0566851	0.0211769	0.0230358	0.067989	0.126962	0.147617	0.121299	0.0822459	0.0604546	0.0605707	0.0668949	0.0589802	0.0473591	0.0386425	0.0399113	0.0507258	0.0597553	0.0523477	0.0453431	0.0634573	0.10395	0.131685	0.125439	0.0997882	0.0775694	0.0695886	0.0666039	0.0670168	0.0611908	0.0564484	0.0579041	0.0668736	0.0852187	0.104471	0.0968557	0.0745693	0.0609402	0.0497792	0.0378137	0.0294395	0.0290115	0.0306826	0.0310041	0.0286556	0.0221073	0.0187425
	219		0.232847	0.229135	0.228424	0.264688	0.323234	0.353678	0.336426	0.3151	0.329739	0.347984	0.358729	0.382728	0.448196	0.519682	0.567106	0.569644	0.593958	0.622716	0.601015	0.523069	0.480676	0.506586	0.554707	0.543857	0.497398	0.427832	0.36465	0.333347	0.34067	0.360405	0.366402	0.342535	0.298825	0.259253	0.246231	0.245234	0.237646	0.225408	0.219618	0.218861	0.211755	0.22059	0.250033	0.264668	0.257192	0.250945	0.259133
	220		0.0873783	0.121852	0.152432	0.163658	0.15946	0.145726	0.152801	0.189705	0.21747	0.226088	0.223753	0.216669	0.215084	0.253088	0.341847	0.462637	0.529161	0.506631	0.396172	0.268169	0.204907	0.216701	0.248459	0.248104	0.231367	0.248409	0.268895	0.265824	0.238205	0.223091	0.237399	0.246437	0.264994	0.338148	0.457385	0.521148	0.471399	0.377032	0.321469	0.288781	0.245938	0.215739	0.183536	0.134525	0.0971279	0.0862604	0.0904132
	221		0.0555059	0.0492545	0.0531402	0.0690322	0.0758625	0.0686156	0.0601979	0.0578674	0.0491885	0.036052	0.0337303	0.0489459	0.0747362	0.0980269	0.101607	0.0929906	0.101727	0.120631	0.124658	0.117905	0.121837	0.133718	0.139337	0.148445	0.162792	0.169148	0.165369	0.155557	0.157924	0.161162	0.160261	0.152104	0.145477	0.132789	0.109307	0.0834616	0.0666523	0.0529484	0.0457002	0.0457625	0.0466747	0.0458239	0.0437483	0.038905	0.0373097	0.0402618	0.0449493
	222		0	0	0.00188291	0.00711166	0.0126957	0.0126957	0.00711166	0.00218177	0.000326846	0	0	0	0	0	0	0	0	0	0	0	0	0	0	0	0	0	0	0	0	0	0	0	0	0	0	0	0	0	0	0	0	0	0	0	0	0	0
	223		0	0	0.00930756	0.025985	0.0401871	0.0481393	0.0623963	0.0770921	0.0756876	0.0830615	0.123431	0.175641	0.227987	0.274746	0.331026	0.349605	0.311035	0.236388	0.180592	0.182113	0.202308	0.265193	0.313768	0.30677	0.258487	0.273438	0.379221	0.458224	0.477955	0.465892	0.429703	0.398549	0.392752	0.40379	0.385643	0.394468	0.46847	0.576939	0.609379	0.583452	0.49389	0.386674	0.32345	0.298705	0.281754	0.263421	0.249675
	224		0.996892	0.936509	0.893084	0.861109	0.808453	0.754449	0.746223	0.740192	0.686971	0.593194	0.516919	0.480883	0.455195	0.422248	0.381213	0.359597	0.38291	0.444296	0.501697	0.544604	0.60344	0.703014	0.805501	0.872646	0.910174	0.941588	0.938671	0.888779	0.835104	0.804232	0.788056	0.784483	0.813882	0.812512	0.763668	0.695323	0.635404	0.608894	0.61536	0.632526	0.634595	0.601126	0.546943	0.489138	0.447877	0.41718	0.398358
	225		0.116919	0.0957866	0.0617178	0.0399012	0.0349234	0.030383	0.0297382	0.0321517	0.0217218	0.0150077	0.0292637	0.0565703	0.0760441	0.0819888	0.0961703	0.128439	0.151212	0.145652	0.153039	0.223226	0.308425	0.341529	0.312447	0.275099	0.264465	0.266271	0.279488	0.361396	0.52427	0.741083	0.921008	0.938176	0.756387	0.576623	0.531651	0.51826	0.475121	0.417193	0.36102	0.344779	0.34307	0.327162	0.315579	0.374455	0.467666	0.521468	0.502528
	226		0.246883	0.223863	0.212699	0.226091	0.234474	0.217155	0.204824	0.231582	0.298477	0.353626	0.328648	0.264278	0.204597	0.151573	0.120041	0.123131	0.144013	0.171159	0.190544	0.181338	0.15519	0.121647	0.0992904	0.0851617	0.0721809	0.0635799	0.0394545	0.0134861	0.00237632	0	0	0.00424161	0.0178862	0.0336336	0.0355443	0.0208647	0.00661311	0.00103356	0	0.0051064	0.0144712	0.0285704	0.0374025	0.0375572	0.0238311	0.00809168	0.00142579
	227		0.0342992	0.0307777	0.0288206	0.0335684	0.0388592	0.0384168	0.0349792	0.0296548	0.020127	0.0133838	0.0141384	0.0198898	0.0317977	0.0412223	0.0422302	0.0320759	0.0224982	0.0201605	0.0238108	0.0328954	0.0435077	0.0506745	0.0519067	0.0481446	0.0475085	0.0499896	0.0514875	0.0477215	0.0388986	0.0303271	0.0239236	0.0193427	0.0172236	0.020156	0.0241359	0.025471	0.0250955	0.0223553	0.0179604	0.022441	0.0431012	0.0646026	0.0645553	0.0520674	0.0462289	0.0516341	0.0577849
	228		0.0231727	0.0262864	0.0295493	0.0288383	0.0253257	0.0248655	0.0324919	0.054205	0.0733346	0.0659007	0.0482489	0.0487578	0.072634	0.111755	0.157752	0.219758	0.319093	0.466095	0.573505	0.590787	0.528538	0.472665	0.430441	0.372478	0.296063	0.238962	0.214864	0.194198	0.159846	0.122745	0.0938566	0.0598405	0.0304034	0.0152011	0.00921737	0.0102622	0.0162428	0.0226171	0.0210986	0.0184411	0.0235937	0.0311929	0.0322234	0.0214233	0.0123218	0.0131177	0.0226139
	229		0.528315	0.553492	0.548835	0.487937	0.409875	0.356141	0.333211	0.333132	0.347549	0.372705	0.374633	0.34659	0.313768	0.300564	0.299411	0.305313	0.335661	0.374411	0.391698	0.372481	0.346477	0.334026	0.326238	0.290672	0.227783	0.180435	0.168014	0.168701	0.169215	0.181678	0.221713	0.288809	0.354854	0.399948	0.432857	0.454869	0.45496	0.448206	0.448845	0.448613	0.436381	0.422793	0.417983	0.431729	0.460279	0.49842	0.556122
	230		0	0.00193021	0.0050017	0.00697285	0.00492735	0.0017387	0.000306366	0	0	0	0	0	0.00399658	0.0113261	0.0160279	0.0128985	0.00845274	0.00701026	0.00445616	0.00157243	0.000277068	0.00157243	0.00445616	0.00630605	0.00445616	0.00157243	0.000277068	0.00104638	0.00296537	0.00419639	0.00489985	0.00746741	0.010603	0.00924731	0.00459509	0.0012797	0.000165427	0.000985459	0.00279273	0.00395208	0.00279273	0.000985459	0.000173642	0	0.000714917	0.00202603	0.0028671
	231		0.254643	0.242134	0.233102	0.229252	0.22825	0.216475	0.191213	0.17787	0.172488	0.154029	0.115367	0.0830362	0.0725256	0.066785	0.0504066	0.034949	0.0324508	0.0335922	0.0282005	0.0224896	0.0240144	0.0266667	0.0246337	0.0189046	0.0135996	0.0129996	0.0135848	0.0118824	0.0104461	0.0134059	0.0246758	0.0420662	0.0524248	0.0428174	0.023594	0.012387	0.0144435	0.0243347	0.031034	0.0269098	0.0177231	0.00964332	0.00563776	0.00425402	0.00342955	0.00267638	0.00302881
	232		0.426067	0.340931	0.241991	0.185966	0.182177	0.174423	0.137422	0.108572	0.105979	0.109974	0.110998	0.118343	0.119522	0.109919	0.0968006	0.0905379	0.0758303	0.0537728	0.0477959	0.0503155	0.0506923	0.0426446	0.0433929	0.0565621	0.0761612	0.0807958	0.0931281	0.1128	0.118243	0.0966994	0.0800173	0.117045	0.210435	0.319111	0.38395	0.383013	0.349503	0.327478	0.323176	0.308178	0.285205	0.296328	0.363779	0.453071	0.539416	0.607347	0.65336
	233		0.697997	0.757579	0.785262	0.744529	0.673433	0.640177	0.655399	0.674731	0.647867	0.618568	0.635151	0.659585	0.656916	0.645318	0.641057	0.651865	0.639415	0.605559	0.586146	0.594468	0.581546	0.560609	0.563954	0.593007	0.606458	0.555673	0.480792	0.432577	0.422451	0.423602	0.434197	0.46574	0.489387	0.484242	0.451582	0.42787	0.462793	0.516757	0.502694	0.445314	0.393891	0.367478	0.32989	0.276388	0.226524	0.203701	0.207734
	234		0.219954	0.211019	0.218348	0.237119	0.24162	0.227869	0.204045	0.183516	0.169129	0.14352	0.121949	0.119796	0.129595	0.127634	0.114683	0.118284	0.133284	0.127229	0.105178	0.0904152	0.0765659	0.0523645	0.0337665	0.0334804	0.048431	0.056494	0.0573402	0.0544803	0.0638916	0.102029	0.147975	0.182977	0.195005	0.195686	0.188851	0.183495	0.16919	0.133955	0.0831196	0.0458604	0.0302192	0.0227868	0.0154557	0.00726092	0.00332846	0.00744381	0.0159564
	235		0.076015	0.101887	0.129615	0.132669	0.104569	0.0851348	0.102789	0.140335	0.158728	0.146098	0.135432	0.144901	0.163694	0.177584	0.172742	0.160642	0.159307	0.162205	0.118983	0.052239	0.0131911	0.00715867	0.0334342	0.0717073	0.0851918	0.057252	0.0316588	0.0299157	0.0463982	0.0776361	0.123753	0.148218	0.147138	0.137772	0.155219	0.18769	0.209437	0.191911	0.152925	0.134396	0.143791	0.181769	0.204023	0.185795	0.164717	0.186319	0.225126
	236		0.526386	0.53568	0.523285	0.495777	0.50107	0.551346	0.60698	0.648815	0.676445	0.674354	0.64037	0.658937	0.723492	0.753706	0.700437	0.624449	0.589242	0.572884	0.54565	0.487953	0.384113	0.256184	0.163336	0.119915	0.112912	0.137049	0.169315	0.189269	0.194252	0.196388	0.207462	0.220847	0.232356	0.234045	0.249347	0.280351	0.317288	0.335214	0.334711	0.349342	0.401131	0.476063	0.548799	0.578924	0.558383	0.522799	0.500251
	237		0.570407	0.532053	0.485962	0.454775	0.437906	0.416431	0.396525	0.367371	0.319728	0.279295	0.263185	0.264275	0.262851	0.250144	0.229095	0.200605	0.169888	0.131454	0.102253	0.0947976	0.105877	0.115917	0.108714	0.106375	0.116577	0.129217	0.140776	0.139315	0.112084	0.0717447	0.0559819	0.0979498	0.191012	0.296901	0.381469	0.460122	0.555659	0.654692	0.713918	0.732475	0.74293	0.764052	0.777066	0.776579	0.770773	0.752538	0.710749
	238		0	0	0	0	0	0	0	0	0	0	0	0	0	0	0	0	0.000863454	0.00244697	0.00346279	0.00244697	0.000863454	0.0011438	0.00378074	0.00769554	0.0103678	0.0102363	0.00843625	0.00869288	0.0174221	0.0426927	0.0910691	0.167616	0.251411	0.302564	0.286803	0.217475	0.136168	0.0739864	0.0424328	0.0304321	0.0279998	0.0267207	0.0308832	0.0478042	0.0851659	0.124324	0.136212
	239		0.00145708	0.0041017	0.00669334	0.00847592	0.0127294	0.0191692	0.029673	0.0451305	0.0664035	0.075256	0.0654419	0.0476728	0.0333764	0.0305425	0.0321407	0.0302177	0.0210809	0.0136885	0.0117649	0.00757694	0.00596019	0.00978495	0.0131803	0.00931385	0.00328654	0.000579103	0	0	0.00297369	0.00842726	0.0119257	0.00842726	0.00399564	0.0156215	0.0479563	0.0781273	0.0846212	0.0746975	0.0668937	0.0478009	0.0288801	0.027721	0.0368053	0.0417352	0.0463234	0.0622413	0.0859101
	240		0.142024	0.144873	0.143238	0.135913	0.134791	0.158936	0.208689	0.269688	0.318404	0.344434	0.348237	0.344069	0.324072	0.28164	0.226039	0.16732	0.118372	0.0857525	0.0738572	0.0784365	0.0816202	0.0704509	0.0615946	0.0855321	0.1255	0.143718	0.121608	0.0830173	0.0604166	0.0604721	0.0689797	0.0646525	0.048949	0.0401251	0.0450496	0.0533416	0.0592123	0.0698437	0.0954763	0.130119	0.156227	0.159181	0.150558	0.14469	0.139974	0.134429	0.134517
	241		0.11023	0.097589	0.0721096	0.0411472	0.0213612	0.0167045	0.0220442	0.0279606	0.0348901	0.0394246	0.0394299	0.0377799	0.0350702	0.0299634	0.0204828	0.0123401	0.00617105	0.00498221	0.0102383	0.018312	0.0221869	0.0232418	0.0218914	0.0221264	0.0265595	0.0403403	0.0623046	0.0892586	0.109288	0.118592	0.150951	0.230671	0.343003	0.437322	0.508618	0.568329	0.606779	0.610288	0.582052	0.571634	0.595338	0.626386	0.623918	0.600977	0.605692	0.61123	0.553929
	242		0.102354	0.211944	0.380614	0.548193	0.654631	0.626642	0.488438	0.320199	0.199823	0.144138	0.106183	0.0729779	0.0457982	0.023419	0.0102013	0.00630266	0.0116935	0.0195389	0.0230898	0.0155128	0.00537977	0.000947938	0.00640036	0.0181382	0.025668	0.0198661	0.0129435	0.015356	0.0189611	0.0210826	0.0211158	0.0194848	0.0121672	0.00664774	0.00910849	0.017944	0.0275318	0.0357752	0.0444323	0.0501508	0.046008	0.0268471	0.00866919	0.00451407	0.0103347	0.0168504	0.0182013
	243		0.394186	0.361433	0.340036	0.361857	0.373994	0.349839	0.301038	0.270425	0.254393	0.239843	0.226464	0.207749	0.198234	0.21154	0.248407	0.306075	0.363138	0.413422	0.469187	0.527224	0.549309	0.534243	0.498269	0.453325	0.433954	0.444208	0.470975	0.495803	0.47903	0.435792	0.389136	0.35505	0.332521	0.313118	0.306783	0.313912	0.347125	0.386287	0.39573	0.369479	0.329073	0.295053	0.299052	0.336276	0.389838	0.44214	0.503962
	244		0.35838	0.402752	0.429348	0.412452	0.373489	0.325057	0.27748	0.242021	0.220431	0.190364	0.213687	0.28302	0.342426	0.303553	0.211059	0.17214	0.161089	0.12886	0.131395	0.168968	0.178617	0.121588	0.0801705	0.0995757	0.118916	0.110131	0.102024	0.124537	0.144677	0.155433	0.148068	0.116736	0.0632999	0.0196917	0.0209404	0.058926	0.104239	0.15248	0.207694	0.233699	0.166989	0.0849209	0.100228	0.191424	0.253653	0.226426	0.168066
	245		0.113553	0.112024	0.101902	0.0815792	0.0565015	0.0414899	0.0468127	0.0595924	0.076085	0.0912824	0.0943175	0.0794872	0.0604715	0.051931	0.0473017	0.0336549	0.0223416	0.0237701	0.0318768	0.0368625	0.0414471	0.0399572	0.0238044	0.0141603	0.0285508	0.0575994	0.071793	0.0585261	0.0383096	0.0356466	0.0422815	0.0504201	0.0697762	0.10276	0.131471	0.164874	0.233939	0.311638	0.345751	0.344715	0.35925	0.421378	0.458498	0.4153	0.302364	0.217022	0.191037
	246		0.0141493	0.0254695	0.0333004	0.0293894	0.0157664	0.00664754	0.00611335	0.00764396	0.00540159	0.00370316	0.00542878	0.00720716	0.00681283	0.0083327	0.0119227	0.0115373	0.00642846	0.00196454	0.000292762	0	0.00310067	0.0087871	0.0124349	0.0103911	0.00764627	0.00897126	0.0101916	0.00959383	0.00935951	0.0159899	0.0292095	0.0441315	0.0591597	0.0764796	0.0977964	0.12563	0.14469	0.139534	0.12307	0.122704	0.129573	0.13702	0.133349	0.118516	0.104019	0.113239	0.13479
	247		0.0956079	0.109304	0.164805	0.23771	0.269276	0.262011	0.277644	0.280052	0.269184	0.25325	0.247044	0.213321	0.143019	0.0674106	0.0190353	0.00287044	0	0.00865429	0.0245257	0.0708294	0.153222	0.236786	0.241894	0.21004	0.270571	0.405206	0.527214	0.596075	0.61956	0.525182	0.350059	0.23356	0.20137	0.232383	0.311384	0.399049	0.466214	0.517092	0.617705	0.746571	0.846332	0.856215	0.835442	0.854808	0.897903	0.935593	0.908264
	248		0.862535	0.818712	0.757533	0.694251	0.630248	0.562058	0.506951	0.479842	0.455127	0.428659	0.395085	0.341221	0.270927	0.211621	0.1622	0.111275	0.0762704	0.0600327	0.0544433	0.050369	0.0503508	0.053318	0.0598137	0.0794573	0.101075	0.0989688	0.0647232	0.0306673	0.0187089	0.0204157	0.0305675	0.0449008	0.052143	0.042679	0.0291431	0.0232843	0.0239958	0.0272107	0.0359654	0.0466547	0.0520798	0.054333	0.05613	0.0512176	0.0407985	0.0354891	0.0428479
	249		0.14837	0.140146	0.136562	0.154856	0.206148	0.269353	0.268665	0.231282	0.227294	0.244181	0.219409	0.18225	0.189381	0.209473	0.161893	0.0894811	0.0501734	0.0332907	0.0307356	0.0349936	0.0408092	0.0366338	0.0199817	0.00611875	0.00538319	0.0214459	0.0639486	0.132908	0.197703	0.230519	0.232353	0.256131	0.300552	0.350909	0.360725	0.336149	0.333911	0.428825	0.586431	0.725185	0.82027	0.894679	0.894854	0.812925	0.699485	0.558592	0.398972
	250		0.313189	0.374315	0.415892	0.418321	0.401158	0.41235	0.438516	0.446452	0.450688	0.472317	0.512239	0.51029	0.481801	0.442496	0.414269	0.40629	0.389989	0.343136	0.279661	0.241067	0.226065	0.204813	0.180806	0.161885	0.147734	0.122173	0.0882235	0.0543071	0.0363888	0.0312424	0.0268175	0.0292951	0.0574415	0.100688	0.123847	0.112535	0.0902357	0.0713028	0.0446105	0.0180681	0.00824639	0.0115848	0.0157568	0.0111345	0.003929	0.000692307	0
	251		0.15707	0.193989	0.245935	0.292505	0.330716	0.350215	0.348371	0.305419	0.264841	0.255948	0.274935	0.295481	0.309571	0.322143	0.337438	0.348813	0.341489	0.309017	0.2822	0.27999	0.278577	0.270331	0.264876	0.28535	0.346801	0.417579	0.458693	0.465511	0.447535	0.393548	0.3041	0.236158	0.220204	0.24224	0.277443	0.2805	0.263127	0.240536	0.225592	0.224205	0.230137	0.265006	0.303584	0.327653	0.330671	0.332033	0.331789
	252		0	0.00233562	0.00605223	0.0184238	0.0342632	0.0483604	0.0493827	0.0437231	0.0349351	0.0237501	0.0252564	0.0477507	0.0889406	0.116802	0.107783	0.073359	0.0411548	0.0213732	0.0138177	0.0159581	0.034626	0.0701902	0.101501	0.0955296	0.0677234	0.0428624	0.0286271	0.0234164	0.0186995	0.0137928	0.0106404	0.0098949	0.0101165	0.0118477	0.0153423	0.0188109	0.018843	0.0182088	0.014503	0.00954692	0.00589794	0.00427116	0.00504473	0.00527157	0.00709385	0.0106776	0.0140746
	253		0.90074	0.884049	0.861029	0.847475	0.823788	0.79613	0.762304	0.72849	0.709674	0.707594	0.703144	0.663112	0.605084	0.555767	0.509459	0.482223	0.478273	0.473505	0.46312	0.474546	0.498706	0.535064	0.555082	0.555089	0.51557	0.432924	0.314632	0.219361	0.188993	0.19998	0.222227	0.239249	0.252812	0.251298	0.234612	0.223244	0.234491	0.25892	0.263411	0.238774	0.216218	0.218866	0.226486	0.225797	0.227418	0.234874	0.26354
	254		0.0640866	0.0822118	0.109098	0.128823	0.126094	0.112935	0.110488	0.107921	0.104324	0.109141	0.118822	0.124244	0.129616	0.126577	0.109863	0.0812393	0.0570597	0.0674537	0.104619	0.130273	0.122212	0.110703	0.110158	0.0986426	0.096613	0.103476	0.102266	0.0848903	0.0780218	0.0824496	0.0773513	0.0714513	0.081246	0.10922	0.133825	0.141741	0.133654	0.122896	0.110745	0.100073	0.101722	0.115983	0.124523	0.114416	0.100318	0.090118	0.0824669
	255		0.326319	0.287912	0.245566	0.201007	0.162114	0.134833	0.103071	0.0652755	0.0409155	0.0436106	0.0667152	0.0933318	0.105733	0.103293	0.097712	0.0877937	0.0671644	0.0520281	0.0520958	0.0716072	0.119462	0.186115	0.241041	0.30053	0.362129	0.464588	0.597593	0.722504	0.747608	0.686615	0.612032	0.513489	0.411386	0.305871	0.206681	0.134628	0.0929061	0.0759395	0.06641	0.0514341	0.0363091	0.0279068	0.0254817	0.0284	0.0327015	0.0385621	0.0392962
	256		0.110204	0.0918586	0.0753422	0.0671619	0.063646	0.0634839	0.0698852	0.0862185	0.103263	0.110808	0.109679	0.114326	0.127135	0.127648	0.108151	0.0903181	0.0859338	0.0844614	0.0829619	0.0866688	0.0922906	0.097638	0.113059	0.140614	0.175377	0.207266	0.235255	0.246198	0.231539	0.208496	0.193913	0.181541	0.16033	0.145651	0.144269	0.152964	0.161089	0.163167	0.154618	0.148225	0.155283	0.161537	0.155326	0.152441	0.159705	0.17106	0.180648
	257		0	0	0	0	0.00654212	0.0249037	0.0542709	0.0845746	0.0991812	0.0924566	0.125311	0.208498	0.255377	0.179383	0.0986359	0.0893192	0.0886246	0.0543697	0.0177303	0.00286847	0	0	0	0	0	0	0	0	0	0	0	0	0	0	0	0	0	0	0.00402303	0.011401	0.019273	0.0202969	0.0236471	0.0295422	0.0387737	0.044659	0.0491559
	258		0.392265	0.430252	0.506653	0.637061	0.75859	0.788934	0.786755	0.811089	0.86024	0.874572	0.835122	0.804232	0.819556	0.815276	0.753939	0.640833	0.542627	0.447281	0.344035	0.214869	0.118013	0.0823061	0.0772729	0.104819	0.156543	0.182428	0.146286	0.100359	0.0863842	0.0967344	0.106746	0.102927	0.107926	0.117247	0.118425	0.133574	0.179526	0.21048	0.193347	0.151608	0.110372	0.0996448	0.133866	0.160879	0.145014	0.113314	0.0923589
	259		0.0743951	0.0818518	0.0853948	0.0906621	0.0907462	0.0755414	0.0620325	0.0666617	0.0754174	0.0773409	0.0785958	0.0827338	0.091607	0.101776	0.105951	0.0975433	0.0882768	0.0915528	0.0972001	0.094196	0.0790901	0.0645976	0.0608109	0.0650291	0.0684279	0.0661306	0.0604391	0.0524426	0.0506982	0.0611867	0.0783427	0.0953585	0.107149	0.117934	0.138022	0.174263	0.229004	0.280052	0.324041	0.384832	0.476464	0.565561	0.612074	0.632358	0.656557	0.693957	0.726475
	260		0.069888	0.0725341	0.0639186	0.0433813	0.0298191	0.0272536	0.0178678	0.00630494	0.00111096	0.00577363	0.0219173	0.0648496	0.117104	0.13953	0.137702	0.19359	0.318452	0.423044	0.452434	0.416003	0.321813	0.217797	0.146957	0.0939858	0.0690305	0.0663691	0.053511	0.0472396	0.0586668	0.0632025	0.0545079	0.0385715	0.0225429	0.015506	0.0226366	0.0358988	0.0458163	0.0383146	0.0215462	0.0318049	0.0680374	0.0992623	0.0982666	0.0880102	0.0901774	0.0973638	0.114052
	261		0.137303	0.1725	0.209592	0.223462	0.206193	0.184269	0.196579	0.266874	0.346012	0.383287	0.382761	0.35028	0.283559	0.205793	0.170601	0.177639	0.19832	0.221686	0.258089	0.301668	0.289936	0.211144	0.13577	0.119421	0.119841	0.112444	0.100921	0.101248	0.0962434	0.0812305	0.0614754	0.0397677	0.0274615	0.0280004	0.0348085	0.0323456	0.0178548	0.0120658	0.0195043	0.0264426	0.0364155	0.0568388	0.0722655	0.0502453	0.0177299	0.00312408	0
	262		0.0629823	0.0610446	0.0554835	0.0484625	0.0473569	0.0544621	0.0697641	0.0849614	0.089203	0.0829155	0.0809723	0.0941563	0.115535	0.129823	0.135089	0.147268	0.164889	0.183048	0.195554	0.197314	0.193066	0.182043	0.165534	0.156405	0.161102	0.158736	0.129142	0.0890153	0.0626481	0.0517703	0.0522217	0.0570548	0.0694771	0.0813599	0.0809107	0.0629818	0.0404878	0.0257108	0.0207894	0.0222719	0.0238259	0.0277243	0.0351615	0.0467892	0.0625119	0.0792771	0.0831545
	263		0.101031	0.10149	0.0826185	0.0490417	0.026877	0.0272746	0.0438452	0.0657946	0.0746375	0.0919303	0.154987	0.239483	0.252336	0.191368	0.107933	0.071004	0.0982357	0.154869	0.171594	0.138435	0.123997	0.169385	0.225371	0.216976	0.147629	0.0670838	0.0182766	0.00999431	0.0210216	0.0371124	0.049202	0.0649286	0.08669	0.119658	0.168288	0.207797	0.20685	0.160181	0.0934516	0.0643883	0.115944	0.196541	0.207282	0.150836	0.111642	0.095518	0.0638033
	264		0	0	0	0	0	0	0	0	0	0	0	0.000717742	0.00203403	0.00287843	0.00203403	0.000717742	0.00302473	0.023101	0.0803127	0.180317	0.290747	0.367146	0.389632	0.372366	0.331417	0.265434	0.183691	0.107302	0.0629989	0.0625698	0.0888748	0.112147	0.106253	0.0787159	0.0434852	0.0171366	0.0051431	0.00105074	0.000156905	0	0	0	0	0	0	0	0
	265		0.092378	0.0783311	0.0759146	0.0801503	0.0666772	0.0417169	0.0248285	0.0143627	0.012984	0.0233076	0.0372593	0.042733	0.0406221	0.0404595	0.0448707	0.0609938	0.0761719	0.0781795	0.0705292	0.0679625	0.0731899	0.0852855	0.113256	0.149789	0.18758	0.211266	0.228763	0.22184	0.209055	0.195233	0.161474	0.114156	0.0713166	0.0462627	0.0372171	0.0332247	0.0283667	0.0260319	0.0241567	0.0255866	0.0324671	0.0527587	0.0865946	0.117875	0.142815	0.181649	0.264013
	266		0.582324	0.660572	0.728069	0.713969	0.656692	0.626811	0.624222	0.60016	0.585381	0.616469	0.644201	0.628946	0.592508	0.593405	0.630497	0.682077	0.715687	0.736652	0.766578	0.766762	0.713177	0.659149	0.66572	0.710157	0.762299	0.800179	0.80481	0.796514	0.767939	0.702768	0.674286	0.712952	0.775843	0.807739	0.844992	0.861782	0.820433	0.751232	0.721302	0.705258	0.667227	0.627708	0.636751	0.661249	0.654886	0.64242	0.660208
	267		0.0401472	0.0354676	0.0254851	0.0125006	0.00359669	0.0143314	0.039116	0.0617741	0.0601495	0.0600885	0.0767827	0.0970106	0.0936573	0.0686093	0.056265	0.0738132	0.0949923	0.0918433	0.0867606	0.105156	0.121527	0.0976973	0.0514808	0.0293353	0.0329693	0.0372382	0.0289394	0.0227761	0.0308674	0.0487365	0.0646247	0.0715331	0.0766138	0.0781312	0.0755918	0.0742933	0.0716732	0.061309	0.0438887	0.0221564	0.00662758	0.00103347	0.00217708	0.00834679	0.0149007	0.0149007	0.0100678
	268		0.186119	0.252386	0.277007	0.261092	0.238672	0.241537	0.28414	0.327955	0.332548	0.312659	0.289412	0.258362	0.226514	0.214525	0.202996	0.206121	0.222618	0.238705	0.222127	0.21326	0.254705	0.349689	0.444491	0.473852	0.390772	0.275286	0.199303	0.171438	0.171898	0.170193	0.179564	0.193602	0.207103	0.221267	0.224776	0.208998	0.188778	0.185685	0.178894	0.133113	0.0770377	0.0575498	0.0721535	0.100615	0.108711	0.103603	0.125421
	269		0.277844	0.278551	0.252261	0.222262	0.206623	0.204543	0.214159	0.231713	0.233211	0.222803	0.205824	0.186729	0.168625	0.197707	0.271039	0.317792	0.286547	0.220908	0.188403	0.186587	0.20663	0.287221	0.410949	0.534324	0.594814	0.635134	0.685656	0.719359	0.672596	0.52147	0.345753	0.248281	0.238639	0.233638	0.189776	0.128095	0.112895	0.162013	0.225725	0.299586	0.356293	0.360631	0.296764	0.231917	0.221544	0.253879	0.299612
	270		0.0495264	0.0535617	0.066166	0.0995632	0.137861	0.158888	0.160974	0.162074	0.161947	0.152609	0.151346	0.151248	0.135469	0.0951208	0.049507	0.0279044	0.026123	0.0238234	0.0135532	0.00508463	0.00389389	0.0115321	0.0237326	0.033288	0.0318946	0.0239389	0.016314	0.0110213	0.0130287	0.0232142	0.0351485	0.0376143	0.0279375	0.0179229	0.0128062	0.0103011	0.00809266	0.00859539	0.0128042	0.0160127	0.014689	0.00980572	0.00816898	0.0115443	0.01539	0.0162456	0.0155431
	271		0.441609	0.426204	0.375041	0.31539	0.274228	0.272231	0.287366	0.282308	0.278787	0.27482	0.249007	0.189685	0.154671	0.167409	0.233418	0.330648	0.43658	0.498116	0.536231	0.556245	0.515451	0.419297	0.37397	0.399317	0.404663	0.345259	0.260806	0.204515	0.17799	0.151291	0.10421	0.0854584	0.132222	0.207871	0.260388	0.268642	0.254856	0.228602	0.197618	0.187425	0.208986	0.246664	0.27834	0.276928	0.260385	0.264106	0.301117
	272		0.298883	0.342629	0.430715	0.551753	0.633693	0.646876	0.624741	0.60609	0.569186	0.539813	0.523546	0.534088	0.520584	0.470232	0.420239	0.379891	0.307288	0.217519	0.168691	0.158176	0.127163	0.07474	0.0324368	0.0136577	0.0166282	0.030289	0.0473934	0.0666446	0.121107	0.210281	0.302558	0.349999	0.363171	0.347309	0.317171	0.304249	0.298714	0.290075	0.286003	0.278228	0.259012	0.22749	0.199837	0.180252	0.16291	0.137635	0.111414
	273		0.218132	0.228302	0.195008	0.138703	0.10737	0.122747	0.155432	0.166048	0.149279	0.117619	0.0852186	0.0484794	0.0212684	0.0152072	0.0219726	0.0256382	0.0213178	0.0229489	0.0376771	0.0592157	0.0616132	0.0475869	0.031338	0.0293777	0.0460609	0.0603409	0.062431	0.0543702	0.0457829	0.0406101	0.040889	0.0437879	0.0470264	0.0539765	0.0618564	0.0642996	0.0528081	0.047534	0.0590554	0.0785584	0.077602	0.0499146	0.0229686	0.0149031	0.0220256	0.0336716	0.0471041
	274		0.226527	0.206369	0.187854	0.186891	0.202831	0.220834	0.221631	0.219847	0.230063	0.250983	0.270879	0.285923	0.294751	0.298768	0.303484	0.307187	0.311699	0.322053	0.351814	0.393993	0.42476	0.447398	0.469738	0.483516	0.476387	0.461424	0.44703	0.416144	0.362443	0.303267	0.255119	0.226341	0.223948	0.242843	0.277035	0.32048	0.381312	0.446892	0.497341	0.515559	0.524121	0.535076	0.542646	0.541052	0.544633	0.562977	0.6042
	275		0.271982	0.333027	0.388325	0.427467	0.479174	0.559547	0.695718	0.781999	0.764972	0.677104	0.615444	0.62529	0.672236	0.751676	0.822062	0.887643	0.85117	0.630743	0.315905	0.107659	0.045303	0.0326482	0.0185946	0.0113489	0.0186217	0.0419949	0.0636363	0.0704749	0.0506868	0.0253887	0.0102026	0.00272144	0.00047953	0	0	0	0	0	0.00426926	0.0120988	0.0171214	0.0120988	0.00426926	0.000752262	0	0	0
	276		0.125525	0.137362	0.160451	0.175798	0.17497	0.165839	0.178973	0.221608	0.237252	0.19239	0.129711	0.105534	0.125084	0.156835	0.177005	0.196111	0.233173	0.277588	0.294213	0.293035	0.261765	0.241098	0.278546	0.348293	0.394522	0.433038	0.443281	0.369173	0.261954	0.189637	0.173955	0.182198	0.17697	0.159618	0.15522	0.167636	0.201161	0.227563	0.227875	0.187258	0.144867	0.15996	0.202611	0.225968	0.204045	0.183006	0.180533
	277		0.301436	0.234556	0.170001	0.127409	0.116487	0.132558	0.160445	0.183221	0.162704	0.115095	0.0815529	0.075559	0.0767063	0.0794392	0.101483	0.129058	0.132933	0.133465	0.135573	0.119578	0.0897912	0.0750857	0.0846347	0.0937749	0.08592	0.0761774	0.08046	0.0862737	0.101398	0.129105	0.162184	0.170468	0.153443	0.122137	0.0922064	0.0727942	0.0660979	0.0744752	0.0869943	0.0882669	0.0817344	0.0863975	0.0991884	0.102835	0.0926068	0.0731914	0.0568735
	278		0.247884	0.29876	0.297002	0.237165	0.204684	0.213273	0.216708	0.221197	0.234711	0.265081	0.327853	0.404525	0.403981	0.318669	0.251069	0.270061	0.38075	0.485648	0.547103	0.563797	0.575601	0.618901	0.634329	0.565174	0.385598	0.236896	0.173459	0.145433	0.118753	0.103704	0.125679	0.141708	0.122228	0.0983856	0.1	0.118849	0.149062	0.205699	0.261392	0.318388	0.382139	0.458777	0.49032	0.435649	0.30924	0.195818	0.17124
	279		0.397869	0.407456	0.39907	0.380732	0.352551	0.286192	0.18556	0.109406	0.0937475	0.11859	0.142193	0.149496	0.139459	0.120647	0.0912782	0.082201	0.0987112	0.105847	0.124492	0.171824	0.199568	0.156233	0.125783	0.150735	0.153092	0.104849	0.0576087	0.0405297	0.0383768	0.0340356	0.0281445	0.0225789	0.0221011	0.0243267	0.016492	0.00581947	0.00622717	0.0147414	0.0208611	0.0147414	0.00520176	0.000916572	0	0	0	0	0
	280		0.0117632	0.0154019	0.0150182	0.0114132	0.0118588	0.0159607	0.017516	0.0132804	0.00938414	0.0112688	0.0174071	0.0214898	0.0193851	0.0117012	0.00616898	0.0053336	0.00628136	0.00702544	0.00702581	0.00451786	0.00155223	0.000273509	0	0.000914901	0.00259277	0.00366911	0.00259277	0.00269854	0.00877504	0.0259772	0.0617284	0.111104	0.156225	0.17432	0.170484	0.151664	0.12425	0.100605	0.0999812	0.119235	0.129514	0.122251	0.111796	0.10446	0.100719	0.103327	0.111673
	281		0.171667	0.166889	0.17223	0.18414	0.204298	0.222303	0.227073	0.208443	0.197917	0.203196	0.197871	0.182566	0.175927	0.184463	0.184762	0.173732	0.16799	0.168506	0.179641	0.198181	0.20796	0.211479	0.235774	0.2897	0.325537	0.333142	0.331535	0.3578	0.421575	0.492739	0.519983	0.501892	0.478424	0.477999	0.501094	0.513272	0.488681	0.448699	0.440959	0.444577	0.406197	0.340406	0.299482	0.287259	0.282908	0.261473	0.237591
	282		0.174075	0.172694	0.171221	0.169384	0.165168	0.14579	0.107485	0.0730645	0.0500111	0.0367273	0.0212246	0.0104239	0.0243001	0.0620223	0.106639	0.135721	0.151045	0.152055	0.137029	0.111552	0.0947861	0.0894957	0.0824156	0.061121	0.0408346	0.0412175	0.0482433	0.0417419	0.025348	0.0133906	0.00626058	0.00193523	0.000340997	0.0014645	0.00415031	0.00719163	0.00939596	0.0110293	0.0100475	0.00559588	0.00278173	0.00321339	0.00547671	0.00664771	0.00627642	0.00388353	0.0013057
	283		0.0378225	0.036033	0.0382267	0.0485214	0.0643846	0.0828753	0.119347	0.171028	0.199676	0.190971	0.175431	0.18163	0.198549	0.211649	0.208664	0.174039	0.132691	0.133959	0.186839	0.236933	0.226527	0.167778	0.105376	0.0607224	0.0374163	0.0285486	0.0219919	0.0156203	0.0139588	0.0209514	0.0358861	0.0461092	0.0444116	0.0372416	0.0433637	0.0874801	0.179316	0.306656	0.417263	0.482499	0.500343	0.506436	0.524466	0.526835	0.5074	0.45042	0.393331
	284		0	0	0.00321022	0.0146229	0.0287247	0.0382676	0.041522	0.0501542	0.0546857	0.0564963	0.0619741	0.0690661	0.0576457	0.0291697	0.00841404	0.00115236	0	0	0	0	0	0.00362157	0.0138849	0.0247872	0.0247872	0.0138849	0.00746739	0.0121343	0.0497315	0.148418	0.301413	0.440372	0.509583	0.509038	0.459678	0.397045	0.347076	0.305873	0.256746	0.219249	0.204193	0.190548	0.149518	0.105743	0.105711	0.137261	0.158123
	285		0.0346671	0.0415696	0.0520219	0.0644945	0.0837538	0.0969552	0.101118	0.0964518	0.0846578	0.0613623	0.0408806	0.0350302	0.0364648	0.0415516	0.0439531	0.0376796	0.0239482	0.0123938	0.00889174	0.0195656	0.0356225	0.0437514	0.0561845	0.0852901	0.107864	0.0791995	0.0448157	0.0457882	0.0653927	0.0767388	0.0753231	0.0613882	0.0502397	0.0402035	0.033303	0.0322809	0.0321275	0.0303921	0.0219384	0.0202391	0.0338889	0.0578997	0.0713529	0.0690194	0.0602894	0.0561425	0.0526343
	286		0.215233	0.166021	0.156904	0.208177	0.287485	0.321687	0.320784	0.304193	0.287026	0.269895	0.28631	0.345811	0.423883	0.484987	0.471611	0.411736	0.357678	0.321661	0.290558	0.233743	0.202687	0.177268	0.13996	0.0866867	0.0526505	0.0600112	0.0740909	0.0517743	0.0182694	0.00738419	0.015947	0.0323865	0.043129	0.0450677	0.0396596	0.0280275	0.013649	0.00394568	0.00278162	0.00622423	0.00880811	0.0166979	0.0346692	0.0503004	0.0408753	0.0183836	0.0192522
	287		0.640404	0.670567	0.68924	0.671839	0.629525	0.587539	0.560194	0.520995	0.49645	0.494722	0.491147	0.483438	0.496235	0.507248	0.47546	0.411925	0.371349	0.370767	0.369079	0.353854	0.353859	0.380535	0.378084	0.334694	0.277935	0.249611	0.251941	0.255191	0.230001	0.190788	0.1533	0.128214	0.134379	0.187049	0.271061	0.354625	0.417487	0.44822	0.432383	0.388252	0.357839	0.351015	0.32297	0.261565	0.198034	0.155429	0.12768
	288		0.143023	0.122565	0.133615	0.189456	0.251211	0.28967	0.297425	0.297051	0.300107	0.289274	0.260243	0.191876	0.11856	0.0761851	0.0857442	0.116663	0.127194	0.102653	0.0966758	0.131089	0.205315	0.298928	0.395112	0.46294	0.510581	0.581335	0.670429	0.723519	0.667047	0.518996	0.331061	0.194617	0.126859	0.0856656	0.0574726	0.0431822	0.0354265	0.0244154	0.0210677	0.028203	0.0430748	0.0639376	0.0816232	0.0749331	0.0557297	0.0501954	0.0580031
	289		0.476793	0.471279	0.464212	0.481075	0.543062	0.614264	0.653551	0.660991	0.665573	0.654603	0.628864	0.607973	0.603878	0.629634	0.666207	0.722325	0.792347	0.854718	0.889772	0.888635	0.860592	0.825613	0.786801	0.745759	0.680952	0.614544	0.581281	0.606446	0.70037	0.793168	0.821868	0.768621	0.712189	0.699278	0.682076	0.597024	0.48169	0.383114	0.333818	0.338294	0.350196	0.332453	0.293942	0.273156	0.268108	0.249518	0.220678
	290		0.0333721	0.0377789	0.0405645	0.0472275	0.0604472	0.0752656	0.081027	0.0737408	0.0591855	0.0471609	0.0397222	0.0350991	0.0311408	0.025966	0.023822	0.0351806	0.0587474	0.083513	0.0941915	0.0934474	0.0894342	0.089007	0.0936479	0.111138	0.156455	0.227243	0.309764	0.413476	0.516007	0.551872	0.488363	0.368739	0.254409	0.16685	0.108111	0.0782138	0.0684956	0.066269	0.0660281	0.065709	0.0676389	0.0700414	0.0651757	0.0543226	0.0449339	0.0411888	0.0383416
	291		0.0837375	0.10169	0.121633	0.128375	0.11713	0.107607	0.1221	0.154746	0.197738	0.229151	0.235566	0.253209	0.325649	0.416224	0.480795	0.489409	0.466386	0.424545	0.381632	0.329799	0.254453	0.187307	0.161808	0.168319	0.184292	0.184556	0.181192	0.199057	0.244556	0.295558	0.311924	0.307451	0.317391	0.367401	0.424851	0.441869	0.401548	0.335008	0.285169	0.249186	0.226452	0.228105	0.250654	0.265414	0.263026	0.255454	0.258096
	292		0.136937	0.0914593	0.073213	0.0967555	0.1398	0.18571	0.222837	0.242061	0.2326	0.214141	0.195578	0.206955	0.247454	0.303266	0.356252	0.412446	0.442238	0.441641	0.402991	0.368082	0.373937	0.370601	0.323149	0.249961	0.228366	0.225038	0.180824	0.115086	0.0808995	0.0938095	0.144621	0.188891	0.193419	0.148005	0.103766	0.0804007	0.064612	0.0495511	0.0404895	0.036313	0.0292227	0.0265032	0.0321295	0.0462723	0.0615884	0.066134	0.0635445
	293		0.429194	0.363965	0.297761	0.248635	0.243368	0.288158	0.326126	0.345363	0.390715	0.437513	0.407808	0.338743	0.31784	0.321842	0.31776	0.307934	0.284243	0.246869	0.221513	0.229795	0.234419	0.222075	0.200283	0.166831	0.136943	0.131197	0.16225	0.218148	0.278099	0.337907	0.42095	0.484217	0.490134	0.435558	0.37729	0.354323	0.36011	0.367654	0.372294	0.376864	0.375944	0.379457	0.377364	0.370274	0.391518	0.481498	0.62066
	294		0.378568	0.352524	0.323884	0.290865	0.251937	0.217039	0.197664	0.196755	0.223963	0.254905	0.27871	0.274929	0.248734	0.221062	0.199646	0.208677	0.252405	0.295353	0.327787	0.360685	0.383272	0.385569	0.400699	0.434211	0.46045	0.449475	0.424547	0.426157	0.459247	0.519048	0.534681	0.49687	0.453913	0.438305	0.417254	0.371878	0.327355	0.313729	0.298928	0.286463	0.275864	0.253855	0.215621	0.188108	0.209611	0.29385	0.384343
	295		0.618547	0.699269	0.802236	0.875049	0.875265	0.857876	0.870963	0.905926	0.898016	0.84951	0.82304	0.828421	0.829209	0.80296	0.766912	0.703058	0.62665	0.555347	0.510868	0.522484	0.566515	0.545838	0.411046	0.270225	0.204328	0.185163	0.17614	0.220659	0.318619	0.377726	0.323584	0.213491	0.142762	0.112219	0.0889635	0.0702391	0.0708326	0.0925918	0.127711	0.158389	0.188103	0.210094	0.237749	0.284527	0.334534	0.362196	0.332812
	296		0.217191	0.22203	0.227213	0.230867	0.231082	0.226542	0.225593	0.231116	0.234068	0.218869	0.193627	0.179482	0.178283	0.179844	0.172124	0.147896	0.11273	0.0840798	0.0638124	0.0471572	0.0436676	0.0585973	0.0775502	0.0873071	0.0891019	0.0886088	0.0880308	0.0827399	0.0745454	0.0652905	0.0566857	0.0536926	0.0624154	0.0815884	0.109092	0.138525	0.167559	0.19395	0.218548	0.235733	0.231825	0.224611	0.231552	0.243737	0.242459	0.229297	0.220839
	297		0.103842	0.17687	0.269812	0.355493	0.416495	0.461567	0.515676	0.584372	0.618429	0.602168	0.566559	0.543514	0.550101	0.587234	0.625962	0.670493	0.733393	0.799053	0.781099	0.698172	0.636745	0.609195	0.550112	0.438767	0.320912	0.229834	0.192171	0.188619	0.189744	0.179051	0.159321	0.178909	0.259728	0.336995	0.35183	0.327645	0.325719	0.325844	0.298263	0.249533	0.212292	0.182611	0.149338	0.120194	0.126382	0.166167	0.192116
	298		0.0514557	0.0537419	0.0493178	0.0346382	0.0198129	0.0150147	0.0137606	0.0226314	0.0485223	0.0804419	0.0937359	0.106961	0.151658	0.196378	0.189922	0.189617	0.343318	0.615647	0.801207	0.73277	0.516337	0.303127	0.147505	0.0705371	0.0432391	0.0336917	0.0202949	0.0110035	0.0130858	0.0168202	0.0118859	0.00419415	0.000739027	0	0	0	0	0	0	0	0	0	0.00351493	0.00996109	0.0140963	0.00996109	0.00351493
	299		0.0291752	0.0277677	0.0221604	0.0119479	0.00367997	0.00179994	0.00522749	0.0114572	0.0179506	0.0209656	0.0200159	0.0148677	0.00962304	0.00501113	0.00158109	0.000278595	0	0	0.0025868	0.0100247	0.0236289	0.0340625	0.0327615	0.0190778	0.00609516	0.000990354	0.00419793	0.013575	0.0266771	0.0347943	0.0343224	0.023868	0.0103546	0.00425612	0.00485796	0.00643705	0.00454873	0.0037965	0.00649313	0.0087884	0.00621031	0.00219141	0.000386136	0	0	0.00588782	0.0247036
	300		0.297329	0.282877	0.259411	0.222111	0.182924	0.162404	0.159455	0.163158	0.17051	0.190603	0.206857	0.198878	0.178823	0.156895	0.144299	0.150096	0.154765	0.141022	0.124582	0.126432	0.134746	0.133602	0.114378	0.0979596	0.110678	0.144645	0.169872	0.189536	0.232553	0.289613	0.297249	0.243876	0.178973	0.143362	0.128704	0.12846	0.143867	0.165962	0.17723	0.174758	0.17456	0.175653	0.174318	0.170424	0.1622	0.151634	0.149349
	301		0.296901	0.241344	0.229626	0.253396	0.289497	0.331148	0.381397	0.409745	0.391856	0.346343	0.309117	0.313366	0.36675	0.43139	0.487789	0.572016	0.634003	0.637002	0.569354	0.533502	0.561651	0.622527	0.663626	0.669443	0.648938	0.573518	0.456671	0.357015	0.290849	0.25478	0.25801	0.261271	0.226204	0.185107	0.177967	0.187218	0.189835	0.192986	0.202198	0.201153	0.172913	0.130614	0.121524	0.166036	0.243632	0.299996	0.304527
	302		0.23321	0.272906	0.297323	0.310799	0.299572	0.240802	0.171552	0.113966	0.0831682	0.070522	0.0529482	0.041285	0.0624567	0.0984872	0.0974207	0.0834754	0.13205	0.219418	0.23376	0.174445	0.148424	0.169979	0.17012	0.139792	0.169919	0.26447	0.367706	0.391044	0.346048	0.316723	0.358712	0.471664	0.543441	0.460423	0.264692	0.160877	0.232429	0.408306	0.496446	0.463646	0.399302	0.394691	0.432243	0.399978	0.319565	0.232129	0.171251
	303		0.280303	0.306923	0.357081	0.428677	0.496394	0.53698	0.563055	0.582018	0.594991	0.576514	0.55017	0.537306	0.531276	0.516223	0.478661	0.403016	0.324803	0.284379	0.259043	0.224713	0.184814	0.170402	0.163019	0.145203	0.111252	0.0802636	0.0697166	0.0716273	0.071932	0.0648036	0.0722047	0.11617	0.19135	0.280174	0.371233	0.453269	0.529854	0.621139	0.71884	0.768334	0.757222	0.709368	0.634563	0.557854	0.492463	0.424903	0.339928
	304		0.0862144	0.0928251	0.0940985	0.0924691	0.0834402	0.0709247	0.0558008	0.0412235	0.0306086	0.031389	0.0390412	0.0427742	0.0283361	0.0114257	0.0102716	0.0176901	0.0204238	0.015206	0.0110343	0.0129822	0.0195169	0.0277339	0.0287131	0.0199248	0.0154919	0.0274054	0.0450653	0.0618427	0.0902762	0.152527	0.241441	0.339882	0.451835	0.53485	0.551512	0.56701	0.686717	0.846803	0.914321	0.885863	0.836331	0.782881	0.690674	0.565645	0.422347	0.273931	0.171549
	305		0.63548	0.551767	0.415392	0.258139	0.145935	0.0870727	0.0477151	0.0192138	0.00475623	0.000586113	0.00160046	0.00613608	0.0124369	0.0151562	0.0135466	0.0133842	0.02315	0.0458323	0.0672221	0.0709955	0.0643549	0.0773538	0.117234	0.15441	0.17832	0.205048	0.234277	0.243859	0.285049	0.456805	0.73313	0.904901	0.838824	0.60031	0.362594	0.221012	0.151568	0.116478	0.107109	0.096335	0.0735956	0.0571298	0.061831	0.0673028	0.0697099	0.0737512	0.0832065
	306		0.0400369	0.0356563	0.0293675	0.0223146	0.0169903	0.00989604	0.00329238	0.000580132	0	0	0	0	0	0	0	0	0	0	0	0	0	0	0	0	0	0	0	0	0	0	0	0	0	0	0	0	0	0	0	0	0	0	0	0.00133406	0.00378063	0.00535009	0.00378063
	307		0.116684	0.106637	0.103546	0.10943	0.123901	0.149583	0.169716	0.164042	0.136122	0.109691	0.100366	0.102064	0.0974009	0.0882238	0.0942889	0.111926	0.118679	0.111382	0.105998	0.100934	0.0882732	0.0764745	0.0788841	0.0879234	0.0956956	0.11016	0.14045	0.182066	0.207365	0.199163	0.169467	0.142505	0.123551	0.106253	0.0863799	0.0690329	0.0517124	0.0313074	0.0191834	0.0214728	0.0307367	0.0329875	0.0347354	0.0391613	0.0390614	0.031231	0.0261525
	308		0.43898	0.450448	0.440883	0.409442	0.390205	0.414677	0.430803	0.403961	0.367293	0.327207	0.294324	0.27246	0.286789	0.319385	0.306167	0.254984	0.195007	0.172972	0.203788	0.258475	0.256023	0.246477	0.260664	0.29929	0.329325	0.323907	0.28676	0.257951	0.251838	0.249369	0.245112	0.244803	0.261367	0.273953	0.282331	0.298464	0.335419	0.367301	0.363773	0.399187	0.49299	0.552586	0.55841	0.548938	0.511256	0.436412	0.372462
	309		0.306516	0.26836	0.233506	0.212822	0.204569	0.196421	0.200928	0.223312	0.255964	0.260481	0.22053	0.174632	0.172896	0.223296	0.282798	0.313085	0.314713	0.328061	0.382006	0.440021	0.44678	0.406305	0.358604	0.308221	0.253109	0.221388	0.204822	0.173293	0.155559	0.18177	0.229427	0.270878	0.28434	0.281811	0.271753	0.250777	0.226168	0.187958	0.142012	0.129347	0.154446	0.18211	0.176815	0.140792	0.112928	0.103402	0.0923082
	310		0.0315413	0.0362124	0.042484	0.0466695	0.0492925	0.0518211	0.0534253	0.0568459	0.0604811	0.0559995	0.0469821	0.0460217	0.0511521	0.0469655	0.0370278	0.0320958	0.0300429	0.0251305	0.0246237	0.0371873	0.0537962	0.0624495	0.0577986	0.0515848	0.0503901	0.0531099	0.0558479	0.0537144	0.046016	0.037971	0.035172	0.0336995	0.0403184	0.0534051	0.0679331	0.079795	0.094562	0.106077	0.0978927	0.0800331	0.076749	0.0872828	0.0951543	0.094739	0.0914699	0.0816317	0.0655212
	311		0.00995539	0.0279279	0.0587534	0.0885378	0.0966705	0.0719596	0.0334797	0.0150686	0.0181104	0.0352393	0.0541899	0.0952643	0.155067	0.242291	0.342085	0.429026	0.451397	0.439941	0.506097	0.66679	0.807435	0.820078	0.739506	0.620333	0.48434	0.328043	0.2043	0.142322	0.0907841	0.0394662	0.0101922	0.00695484	0.0162884	0.0230503	0.0162884	0.00574763	0.00101276	0	0	0	0	0.00436938	0.0123825	0.0175229	0.0123825	0.0140736	0.028271
	312		0.343407	0.340088	0.333849	0.324509	0.318166	0.323081	0.336722	0.338222	0.332621	0.332836	0.350291	0.360982	0.361285	0.350076	0.332928	0.328988	0.342225	0.344253	0.325228	0.28242	0.230981	0.177017	0.138749	0.123039	0.116562	0.118079	0.137313	0.175469	0.217193	0.251989	0.281247	0.306147	0.340718	0.387834	0.434075	0.457046	0.447193	0.412941	0.366844	0.326008	0.295873	0.280002	0.270134	0.266118	0.265182	0.262183	0.249239
	313		0.391013	0.33452	0.284319	0.255026	0.223212	0.165886	0.116279	0.0934124	0.073039	0.0498684	0.0345564	0.0281271	0.026047	0.024443	0.0249991	0.0301317	0.0394698	0.0458149	0.0444667	0.0412605	0.0388037	0.0406499	0.0489228	0.0683367	0.0996157	0.14109	0.178723	0.203623	0.237275	0.286397	0.305865	0.260338	0.179055	0.10576	0.0515143	0.0252457	0.0229418	0.0292203	0.0338249	0.034583	0.0327048	0.032718	0.0361583	0.0370698	0.0329036	0.026492	0.0205421
	314		0.038242	0.064879	0.0848538	0.0718846	0.039952	0.01533	0.00510309	0.00460539	0.00721774	0.00811878	0.00713623	0.0154593	0.0344949	0.0529512	0.0510139	0.0427169	0.0420671	0.0665604	0.109466	0.135018	0.105882	0.0556626	0.0261447	0.0152473	0.0108104	0.00963128	0.0121384	0.0195546	0.027208	0.0312651	0.0321212	0.0381556	0.0525493	0.0661942	0.0609652	0.0360516	0.0149103	0.00501975	0.00124619	0.00116906	0.00269076	0.00380777	0.00355372	0.00418268	0.00662705	0.00777752	0.00694843
	315		0.584089	0.49417	0.372672	0.251719	0.151542	0.0794162	0.0345777	0.0169415	0.0182068	0.0298179	0.0674487	0.123697	0.156068	0.128748	0.0754759	0.0366918	0.0197273	0.0169657	0.0206448	0.0432568	0.0803355	0.0967166	0.068615	0.0333359	0.0191301	0.0177163	0.0201537	0.0328651	0.0758199	0.177282	0.320199	0.434592	0.464512	0.420573	0.340912	0.25137	0.171173	0.114409	0.0818301	0.0661518	0.0581946	0.0581814	0.0621626	0.0756673	0.0921583	0.0967926	0.0851409
	316		0.173242	0.217529	0.275991	0.319978	0.324628	0.275233	0.205693	0.158938	0.14181	0.136198	0.15675	0.201394	0.238931	0.245947	0.257678	0.288754	0.307219	0.27853	0.221554	0.168791	0.14779	0.149865	0.154546	0.146828	0.14297	0.159019	0.170679	0.178925	0.187814	0.185804	0.152918	0.110814	0.0873979	0.0890496	0.111036	0.126624	0.126001	0.116995	0.125312	0.147152	0.148045	0.134603	0.132081	0.167971	0.210746	0.228581	0.210609
	317		0.0245899	0.0173932	0.0139322	0.0139635	0.0132276	0.0124913	0.0166088	0.024506	0.0294205	0.0269463	0.0227178	0.0252799	0.0313259	0.0384576	0.0458053	0.0555043	0.0557926	0.0513117	0.053855	0.064628	0.0669261	0.0573245	0.0553414	0.064861	0.0779399	0.0841875	0.0887586	0.0964352	0.1047	0.111568	0.107846	0.0957455	0.0882483	0.0801391	0.0700576	0.0606495	0.0590026	0.064336	0.0638889	0.0538616	0.0399734	0.0326087	0.03185	0.032034	0.0315879	0.0290086	0.0267138
	318		0.643523	0.642137	0.649563	0.653333	0.666332	0.681266	0.67421	0.627045	0.58727	0.600167	0.629344	0.641203	0.621069	0.582992	0.547193	0.530603	0.538813	0.574885	0.626168	0.659097	0.660076	0.661885	0.670623	0.671289	0.655394	0.643861	0.638417	0.66572	0.696532	0.670663	0.58256	0.474781	0.378275	0.33698	0.363847	0.374173	0.346217	0.331762	0.382249	0.456595	0.50682	0.5188	0.504699	0.507674	0.533706	0.528086	0.511051
	319		0.603058	0.508414	0.382336	0.244354	0.146449	0.107342	0.0891731	0.0709959	0.0487806	0.0292787	0.0226366	0.0232532	0.015699	0.00553964	0.000976109	0	0.011226	0.0318138	0.0538038	0.0567045	0.0464495	0.0268687	0.0137982	0.0256157	0.0723977	0.137288	0.181651	0.16596	0.106792	0.0620682	0.0700293	0.111772	0.134548	0.129389	0.115929	0.100245	0.0815121	0.0686438	0.0546868	0.0356521	0.0166266	0.00467705	0.000701148	0	0.00380074	0.0107711	0.0152425
	320		0.454127	0.489107	0.543478	0.570441	0.55218	0.545041	0.586489	0.650247	0.68475	0.685007	0.673548	0.665161	0.659433	0.664151	0.672089	0.685553	0.717051	0.749472	0.765724	0.755854	0.749081	0.734078	0.680208	0.580724	0.467911	0.364502	0.297993	0.293647	0.32963	0.380707	0.428567	0.491097	0.561749	0.622019	0.651726	0.662519	0.685035	0.713943	0.702461	0.639336	0.555279	0.486516	0.450647	0.449726	0.480133	0.541106	0.589803
	321		0.34692	0.32507	0.305065	0.292267	0.290568	0.295153	0.289091	0.269669	0.255797	0.254046	0.274179	0.299613	0.30424	0.283003	0.231697	0.166851	0.113116	0.0867677	0.0834341	0.0927249	0.100999	0.112515	0.128087	0.143061	0.176612	0.263567	0.416	0.612273	0.784787	0.867276	0.842591	0.728417	0.55818	0.407589	0.348346	0.367649	0.396903	0.408886	0.438455	0.510512	0.590583	0.625098	0.624959	0.61746	0.617711	0.605352	0.584325
	322		0.687856	0.714667	0.714625	0.654944	0.561724	0.509057	0.488042	0.482981	0.507129	0.579363	0.671501	0.737224	0.76466	0.753177	0.763776	0.843649	0.951139	0.982845	0.949647	0.93752	0.959307	0.96286	0.911064	0.808545	0.729943	0.679101	0.584635	0.440644	0.313091	0.229686	0.194496	0.194394	0.210949	0.227159	0.245055	0.276595	0.308818	0.3156	0.302689	0.297053	0.313218	0.328955	0.349143	0.363855	0.371881	0.369478	0.359232
	323		0.441583	0.466186	0.476131	0.427983	0.347309	0.291688	0.273017	0.261972	0.253721	0.256105	0.275989	0.292236	0.280591	0.24391	0.207813	0.199767	0.200007	0.190226	0.166304	0.14195	0.133698	0.133122	0.131822	0.126029	0.12313	0.124628	0.133439	0.138572	0.131854	0.124111	0.130778	0.146691	0.145675	0.116288	0.0939898	0.0831118	0.0762505	0.0752816	0.0855357	0.103105	0.118551	0.120898	0.119718	0.118373	0.117314	0.124976	0.146952
	324		0.624376	0.587675	0.530529	0.477239	0.450828	0.432471	0.383355	0.331007	0.311865	0.337914	0.363482	0.348463	0.302823	0.313165	0.404744	0.512236	0.506058	0.384231	0.260243	0.17983	0.156753	0.169056	0.16584	0.153162	0.185793	0.267284	0.329333	0.392878	0.489824	0.610505	0.691649	0.707367	0.674351	0.61225	0.5556	0.515177	0.471103	0.407904	0.320755	0.257936	0.262317	0.274865	0.266866	0.229117	0.222641	0.262391	0.297542
	325		0.387033	0.352982	0.300803	0.247991	0.230159	0.259431	0.292779	0.290101	0.264451	0.257333	0.255653	0.239672	0.238054	0.287366	0.36971	0.437864	0.489762	0.516051	0.494572	0.41222	0.302877	0.21482	0.138831	0.0758585	0.0464133	0.0591722	0.0989417	0.129907	0.125735	0.0943469	0.0625629	0.0452206	0.0491964	0.077771	0.120041	0.161076	0.19402	0.239003	0.308813	0.398488	0.491735	0.568667	0.649039	0.750543	0.840773	0.859933	0.817517
	326		0.351816	0.300028	0.24358	0.194362	0.15118	0.122703	0.0977244	0.0726635	0.0550269	0.0528847	0.0564141	0.0561953	0.0538776	0.0487789	0.0415329	0.0378101	0.0370365	0.0357245	0.0301391	0.0271533	0.0290925	0.0413032	0.0681428	0.0957979	0.104412	0.0969645	0.100408	0.117335	0.13613	0.143895	0.142012	0.154647	0.175492	0.184796	0.177708	0.167084	0.152149	0.123622	0.0855133	0.0698071	0.0877563	0.124269	0.150273	0.179878	0.228442	0.292125	0.351149
	327		0.520277	0.516222	0.509364	0.474979	0.408491	0.354863	0.324878	0.291765	0.253794	0.243418	0.24056	0.211674	0.155623	0.0838296	0.0293281	0.00609449	0.000516234	0	0	0	0	0	0	0	0.00142692	0.00404381	0.00572252	0.00404381	0.00142692	0.00025143	0.0014381	0.00407549	0.00576735	0.00407549	0.0014381	0.0002534	0	0	0	0	0	0	0	0	0	0	0
	328		0.154247	0.134124	0.105949	0.0770282	0.0569598	0.0449779	0.0358055	0.0216426	0.00963011	0.00531046	0.0062079	0.00805855	0.00758202	0.00439016	0.00139759	0.00022625	0.00198106	0.00629112	0.00986319	0.00832894	0.00458064	0.00295649	0.0034321	0.00357678	0.00301092	0.00285947	0.00367884	0.00448632	0.00309792	0.00156552	0.00208345	0.0034592	0.00420414	0.00452937	0.00508035	0.00453764	0.00248502	0.000761863	0.00011403	0	0	0.000714288	0.0027417	0.00629855	0.00887116	0.00836506	0.00541889
	329		0.156242	0.122052	0.0852003	0.0859872	0.139834	0.213293	0.254603	0.261192	0.242524	0.197894	0.154981	0.120308	0.0799992	0.0373281	0.0104379	0.00148709	0	0	0.00877989	0.0248816	0.0352108	0.0248816	0.00877989	0.00154705	0	0	0	0	0	0	0	0	0	0	0	0	0.00314655	0.00891712	0.0126189	0.00891712	0.00314655	0.000554435	0	0	0	0	0
	330		0.0896153	0.0858162	0.0955412	0.120197	0.136019	0.131122	0.128781	0.147206	0.173818	0.181889	0.167167	0.1407	0.120926	0.122314	0.134366	0.14867	0.141987	0.11205	0.0801687	0.0639625	0.0693668	0.0732883	0.0748071	0.0872057	0.114574	0.135162	0.128192	0.112522	0.110401	0.123601	0.132499	0.126312	0.115218	0.111899	0.1102	0.106174	0.111228	0.121189	0.122131	0.11764	0.129901	0.156816	0.171088	0.158413	0.143316	0.133069	0.120713
	331		0.452924	0.353711	0.236127	0.133411	0.0683169	0.0431154	0.039958	0.0318153	0.0156075	0.00436656	0.00717257	0.0187143	0.0264832	0.0187143	0.0133343	0.0490608	0.132507	0.233331	0.293893	0.301566	0.257962	0.178169	0.0919947	0.0390094	0.0270088	0.0292875	0.0237989	0.0207366	0.0289954	0.0341308	0.0310799	0.023939	0.0282321	0.0525495	0.0851471	0.0919692	0.0609863	0.02751	0.0144309	0.0159614	0.0171141	0.0177282	0.0197137	0.0464436	0.106381	0.186421	0.248484
	332		0.353643	0.265341	0.159757	0.095263	0.0977429	0.133733	0.158503	0.134386	0.0742131	0.0324924	0.0196623	0.0169237	0.0144435	0.0154166	0.0194478	0.0206365	0.0156154	0.0074696	0.0020852	0.000286411	0	0	0	0	0	0.00188832	0.0116818	0.0255129	0.0307389	0.0198283	0.00666316	0.00676518	0.0188822	0.0307944	0.0275255	0.0137865	0.00948406	0.0181943	0.0275414	0.0338756	0.0499552	0.0743267	0.0781949	0.0683762	0.0721821	0.100522	0.13653
	333		0.878367	0.839537	0.824525	0.848868	0.883792	0.900285	0.872668	0.790527	0.692368	0.587678	0.482344	0.388668	0.307226	0.227078	0.159872	0.120362	0.0949141	0.0749445	0.0662142	0.0590834	0.0489673	0.0357406	0.0277429	0.0276069	0.0294984	0.0280394	0.0252206	0.0259429	0.0294376	0.0353924	0.0404365	0.0444582	0.0478197	0.0537241	0.050897	0.0391484	0.0249839	0.0170476	0.0149685	0.0165085	0.0169358	0.0154263	0.0144848	0.0168578	0.0200241	0.0202172	0.0198406
	334		0.364933	0.324049	0.24373	0.162788	0.104262	0.0670465	0.0532069	0.0550688	0.0515261	0.048391	0.0562175	0.0648316	0.0661441	0.069496	0.0748774	0.0709842	0.0632605	0.0604943	0.0642482	0.0714014	0.0874261	0.117151	0.147583	0.160379	0.161494	0.15871	0.162518	0.164379	0.1617	0.14828	0.119711	0.0930454	0.0762782	0.0689799	0.0646845	0.07203	0.0829015	0.0764036	0.0615974	0.0566271	0.0627228	0.0667702	0.0685851	0.0693056	0.0693523	0.0708287	0.0774139
	335		0.818374	0.809051	0.771683	0.705977	0.64576	0.609609	0.587864	0.562289	0.54748	0.548782	0.548183	0.517392	0.464329	0.422027	0.41339	0.434236	0.437574	0.437898	0.450199	0.470512	0.464543	0.438397	0.406753	0.38052	0.395104	0.459569	0.560736	0.640514	0.686148	0.679407	0.611251	0.51864	0.430723	0.355733	0.2977	0.262879	0.226406	0.175908	0.128299	0.0995385	0.102822	0.120879	0.127467	0.103856	0.0787671	0.078325	0.0976527
	336		0.801472	0.852779	0.87437	0.817211	0.675158	0.490067	0.295494	0.162142	0.11733	0.0948836	0.0711786	0.0439811	0.0222677	0.0146475	0.0167746	0.0203242	0.0167381	0.0259833	0.0559369	0.0951474	0.111134	0.0956362	0.0586317	0.0307883	0.022287	0.0137701	0.004859	0.000856177	0	0	0	0.00202259	0.00573189	0.00811138	0.00734203	0.00658562	0.00681368	0.00456303	0.00161014	0.000283714	0	0	0	0	0	0	0
	337		0.898176	0.887368	0.838051	0.76618	0.707123	0.646926	0.548222	0.447461	0.371821	0.310206	0.25407	0.210917	0.175433	0.126315	0.069186	0.0313032	0.0184776	0.0154863	0.0150657	0.0174461	0.0185671	0.013717	0.00789893	0.00464853	0.00705738	0.015451	0.0253939	0.0319485	0.0338219	0.0289768	0.0178179	0.00717756	0.00173283	0.00208715	0.0115748	0.0270786	0.0374565	0.0331209	0.025996	0.0237968	0.0217845	0.0155015	0.0178543	0.0313258	0.0389264	0.0292482	0.0162351
	338		0.802735	0.758724	0.669379	0.555152	0.436815	0.329281	0.258837	0.208248	0.155234	0.108008	0.0902482	0.105017	0.1115	0.0877416	0.0527903	0.0281733	0.0192225	0.0158737	0.0184466	0.0298627	0.0453369	0.0522718	0.0463874	0.032698	0.0187527	0.0246693	0.0499247	0.0798571	0.0853714	0.0817625	0.0988803	0.13755	0.170536	0.174795	0.163814	0.148592	0.131699	0.110018	0.0824882	0.0612537	0.0469555	0.0382191	0.0402554	0.0511066	0.0581599	0.0589305	0.060626
	339		0.808937	0.77256	0.753176	0.741829	0.718029	0.679343	0.661172	0.690076	0.737895	0.752582	0.725023	0.683193	0.640415	0.583567	0.517687	0.449792	0.379817	0.303367	0.22361	0.166866	0.1427	0.151914	0.176137	0.190684	0.193826	0.188819	0.170907	0.150571	0.140203	0.129331	0.107522	0.0832541	0.0675744	0.0639091	0.0703572	0.0777761	0.0768074	0.0790263	0.0901422	0.0996321	0.0981971	0.0861619	0.0703348	0.0524395	0.0418674	0.0380117	0.0348907
	340		0.754789	0.725607	0.719677	0.752277	0.767798	0.741137	0.688756	0.636393	0.571024	0.482137	0.373383	0.281307	0.208159	0.138885	0.0887912	0.0663977	0.0635318	0.0637441	0.0599191	0.0483574	0.0296695	0.0152234	0.0110958	0.0169233	0.0252701	0.0289365	0.0274737	0.0292867	0.0360161	0.0414266	0.0383478	0.029828	0.0250259	0.0264284	0.0273117	0.0232967	0.0167875	0.0125948	0.010922	0.0111714	0.0114766	0.015895	0.0251928	0.0333148	0.0310539	0.0232933	0.0162396
[truncated: 53 more columns]

## Sheet: Figure 1d
Figure 1d
	Whisker-pad Run		Motion Energy	0.01	0.02	0.03	0.04	0.05	0.06	0.07	0.08	0.09	0.1	0.11	0.12	0.13	0.14	0.15	0.16	0.17	0.18	0.19	0.2	0.21	0.22	0.23	0.24	0.25	0.26	0.27	0.28	0.29	0.3	0.31	0.32	0.33	0.34	0.35	0.36	0.37	0.38	0.39	0.4	0.41	0.42	0.43	0.44	0.45	0.46
		N sessions
		1		9.73625e-05	0.000263462	0.00030544	0.000356253	0.000397718	0.000422406	0.000454356	0.00047302	0.000519594	0.000621574	0.000717912	0.000964019	0.00117211	0.00160389	0.00241014	0.00306481	0.00384064	0.00483568	0.00615929	0.00757332	0.00921708	0.0113927	0.0139252	0.0168733	0.0194114	0.0225068	0.025806	0.029813	0.0336673	0.0378483	0.0421609	0.0467446	0.0512736	0.055929	0.0612302	0.0672125	0.073463	0.0795918	0.0853612	0.0912625	0.0973292	0.104088	0.110771	0.1183	0.125748	0.132745
		2		0.000116929	0.00022718	0.000265385	0.000324758	0.000387246	0.000479323	0.000614782	0.000718019	0.000804164	0.000930808	0.00108759	0.0013444	0.00164408	0.00203331	0.00259903	0.00351239	0.00435491	0.00530132	0.00665339	0.00806911	0.0102785	0.0121291	0.0139178	0.0164226	0.0191775	0.0221542	0.0254359	0.0289764	0.0326192	0.036556	0.0410408	0.0449135	0.0496749	0.0547181	0.06008	0.0653833	0.0710926	0.0773494	0.0838052	0.089898	0.0969764	0.103696	0.110366	0.117534	0.124694	0.13246
		3		0.000181499	0.000376095	0.000418693	0.000506619	0.000562577	0.00061083	0.000716691	0.000808884	0.000928425	0.00112648	0.00133675	0.00156962	0.00198606	0.00247839	0.00326629	0.00399428	0.00503514	0.00625456	0.00742746	0.00874997	0.010521	0.0124802	0.0147502	0.0174537	0.0203334	0.0236762	0.0272246	0.0307977	0.0343358	0.0385958	0.0426751	0.0471556	0.0508583	0.0553154	0.060256	0.0652397	0.0702779	0.0759227	0.0817028	0.0877996	0.0944815	0.101292	0.107736	0.114189	0.120963	0.127915
		4		NaN	1.46935e-05	2.23246e-05	3.28104e-05	4.32528e-05	5.23519e-05	6.0413e-05	9.86649e-05	0.000196806	0.000328629	0.000577668	0.00083442	0.00128594	0.00205472	0.0028924	0.00364097	0.00459107	0.00585036	0.0074355	0.00908413	0.0105851	0.0125572	0.0148202	0.0176548	0.0205675	0.0234686	0.0269053	0.0303873	0.0337637	0.0377734	0.0413651	0.046112	0.0511989	0.0559561	0.0612119	0.0663194	0.0718409	0.0776049	0.0835234	0.0896639	0.0960396	0.102383	0.109105	0.115489	0.122488	0.130246
		5		0.000265376	0.000287073	0.000384578	0.000524885	0.000719559	0.000857338	0.00120357	0.00150478	0.00182413	0.00225145	0.00281016	0.0032498	0.00404002	0.0050122	0.005776	0.00672838	0.00790372	0.00893402	0.0103862	0.0116593	0.0135292	0.0153215	0.0170835	0.0189742	0.0209762	0.0233606	0.0257211	0.0283352	0.0317133	0.0347539	0.0380955	0.0415189	0.0452697	0.0489131	0.0530482	0.0575987	0.0621232	0.0667905	0.0722203	0.0777924	0.083316	0.0893391	0.0955947	0.102265	0.108403	0.11522
		6		7.50298e-05	0.00028018	0.000343907	0.000408704	0.000488353	0.000553755	0.000658153	0.000746566	0.000980991	0.0013192	0.00183928	0.00258028	0.00343112	0.00448381	0.00580083	0.00738341	0.00931266	0.0114673	0.0136308	0.0161744	0.0188818	0.0222694	0.0254875	0.0294204	0.0334918	0.0377855	0.0423444	0.0470965	0.052502	0.0578049	0.063287	0.0692385	0.0753241	0.0811628	0.0870263	0.0934287	0.0994739	0.10612	0.113756	0.121462	0.128962	0.136372	0.144342	0.15273	0.161331	0.169027
		7		2.4229e-05	0.000105238	0.000141443	0.000201452	0.000255482	0.000284573	0.000389418	0.000456504	0.000566246	0.000640556	0.00083805	0.00103764	0.00133466	0.00196283	0.00247791	0.00310914	0.00385421	0.00478983	0.00594654	0.00732259	0.00892914	0.010911	0.0127183	0.0146976	0.017156	0.0201482	0.0231383	0.0261082	0.0295687	0.0330452	0.0369025	0.0409479	0.0445357	0.0490402	0.0537954	0.0585038	0.0638611	0.0690419	0.0739365	0.079611	0.0850887	0.091326	0.097851	0.10465	0.111512	0.118487
		8		8.7786e-05	0.000205143	0.000346389	0.000461911	0.000616981	0.000765979	0.000884742	0.00101307	0.00116137	0.00132965	0.00154297	0.00183013	0.00215604	0.00254982	0.00298834	0.00330358	0.00403107	0.00499588	0.00597736	0.00695899	0.00814044	0.00938691	0.0107707	0.0127013	0.0144997	0.0163128	0.0182942	0.0200787	0.0225141	0.0256179	0.0288924	0.0321156	0.0355173	0.0389248	0.0421442	0.0464658	0.0508952	0.0556621	0.0605253	0.0654484	0.0709919	0.0762928	0.0809852	0.0867416	0.0925168	0.0978898
		9		0.000114528	0.000207119	0.000385961	0.0004879	0.000638496	0.000857381	0.00103149	0.00120114	0.0014492	0.00174381	0.00192082	0.00236712	0.00275861	0.00326866	0.00362889	0.00417066	0.00464797	0.0052816	0.00624012	0.00706362	0.00827338	0.00954407	0.0109926	0.0124299	0.0144699	0.0164481	0.0187238	0.0209826	0.0232158	0.0261479	0.0291494	0.0325853	0.0358606	0.0395466	0.0436605	0.0480213	0.0528841	0.057861	0.0626094	0.0674616	0.0724249	0.0780716	0.0834286	0.0893553	0.0955576	0.101075
		10		5.77468e-05	0.000165325	0.000220869	0.00029932	0.000402754	0.000556897	0.000715115	0.00086521	0.00103975	0.00131887	0.00147225	0.00182566	0.00217966	0.00253235	0.00290051	0.00334786	0.00373044	0.00432608	0.00507159	0.00607271	0.0067014	0.00760865	0.00902056	0.010611	0.0118267	0.0130486	0.0149458	0.0168742	0.0190162	0.0212714	0.0236637	0.0258185	0.028666	0.0315328	0.0351825	0.0379045	0.04113	0.0449078	0.0489562	0.0536341	0.057705	0.062722	0.0672787	0.0725105	0.0778228	0.0842883
		11		0.000134857	0.000189694	0.000255624	0.000390149	0.000482166	0.000570655	0.000617532	0.000691909	0.000771802	0.000889976	0.0010035	0.0011881	0.00146033	0.00183606	0.00221571	0.00267432	0.00313324	0.00386085	0.00455515	0.00556344	0.00677533	0.00809865	0.00941219	0.0111334	0.0133503	0.0158191	0.0184598	0.0215755	0.0246128	0.028034	0.0318596	0.0356492	0.0403723	0.0449821	0.0497588	0.0547051	0.0604815	0.0662961	0.0720849	0.0786472	0.0850448	0.0919097	0.0992407	0.106387	0.11382	0.12113
		12		0.000202943	0.000587081	0.000989239	0.00118557	0.00156236	0.0017864	0.00196334	0.00213076	0.00237942	0.00269916	0.00312163	0.00356705	0.00397014	0.00439585	0.00505511	0.00578333	0.00681703	0.00786762	0.00912655	0.0107127	0.0125848	0.0144847	0.0168993	0.019318	0.0221085	0.0252966	0.028986	0.0335546	0.0378122	0.0420341	0.0470489	0.0522207	0.0576944	0.0631525	0.069168	0.0750163	0.0815814	0.0879394	0.0949847	0.101673	0.109138	0.116151	0.124398	0.132254	0.139848	0.148172
		13		0.00123892	0.00154791	0.00184552	0.00214956	0.0024963	0.00287727	0.00337514	0.00371838	0.00432316	0.00497958	0.00576329	0.00680951	0.00777688	0.00921474	0.0107928	0.0122125	0.0141929	0.016545	0.0195538	0.0231059	0.0266812	0.0309278	0.0356199	0.0401354	0.0453044	0.0513437	0.0573615	0.064089	0.0708805	0.0778917	0.0860264	0.0942445	0.103018	0.112084	0.122133	0.132043	0.142325	0.1529	0.163284	0.173853	0.185302	0.197756	0.210359	0.222481	0.234498	0.247249
		14		0.00148471	0.00209953	0.00249549	0.00309376	0.00348847	0.00412614	0.0047146	0.00537535	0.00623908	0.0072561	0.00854978	0.00986696	0.0115198	0.0132544	0.0151129	0.0174419	0.0199533	0.0226979	0.0256859	0.0289121	0.0321567	0.0359575	0.0398603	0.0435329	0.0478431	0.0521104	0.0569949	0.0621394	0.0670479	0.0724942	0.0780535	0.0839378	0.0898938	0.0955907	0.10216	0.108872	0.115161	0.122328	0.129214	0.136495	0.143946	0.151025	0.158426	0.165724	0.173072	0.181039
		15		0.000468169	0.000701093	0.00103746	0.00122612	0.00147387	0.00165702	0.00189871	0.00220335	0.00273578	0.00308809	0.00381472	0.0045878	0.00566328	0.00719066	0.0090495	0.0108685	0.0133089	0.0161761	0.0192941	0.0232569	0.0277056	0.0321986	0.0371452	0.0426619	0.0486582	0.0551252	0.0618772	0.0694713	0.0772574	0.0856852	0.0943536	0.104182	0.113693	0.123229	0.133653	0.144523	0.1555	0.166545	0.177902	0.189328	0.201699	0.214084	0.226491	0.239492	0.252489	0.26618
		16		0.00295163	0.0041083	0.00481506	0.0056804	0.0062494	0.00664904	0.00715236	0.00788811	0.0084029	0.00905864	0.00972915	0.0103577	0.0112783	0.0123747	0.013559	0.0150276	0.0168262	0.018379	0.0204699	0.0235759	0.025607	0.0281358	0.0312954	0.0345369	0.0382917	0.0418148	0.0455729	0.049747	0.0547671	0.0597322	0.0651036	0.0704722	0.0762144	0.0831743	0.0897281	0.09685	0.103896	0.110889	0.118743	0.126339	0.134985	0.143182	0.151953	0.160563	0.170139	0.179659
		17		0.000518618	0.000807935	0.0011459	0.00147803	0.00179934	0.00218913	0.00253479	0.00304933	0.00352647	0.00417436	0.00489662	0.00558406	0.00667584	0.00765819	0.00902814	0.0105116	0.0120409	0.0142148	0.0164011	0.018895	0.0215218	0.0248855	0.0282923	0.0316875	0.035776	0.0400985	0.0449387	0.0503184	0.0552356	0.0613411	0.068115	0.0749439	0.0815705	0.0889	0.0963063	0.103581	0.111619	0.120013	0.128699	0.137215	0.146373	0.155509	0.164597	0.17441	0.184129	0.194572
		18		0.000491447	0.00105779	0.00138592	0.00184727	0.00222082	0.00262375	0.00300915	0.00348105	0.00398768	0.00463355	0.00529422	0.00595566	0.00674027	0.00760171	0.00885664	0.0103048	0.0118571	0.013607	0.0156122	0.0179283	0.0203469	0.0228389	0.0258113	0.0289147	0.0320187	0.0356466	0.0395327	0.0437689	0.0486049	0.0532932	0.0585062	0.0640228	0.069584	0.0753131	0.0809484	0.0871645	0.0941576	0.10123	0.108101	0.115626	0.122845	0.129994	0.138221	0.146337	0.154666	0.162332
		19		0.00288534	0.00337361	0.00376668	0.00399302	0.00436863	0.00477207	0.00507299	0.00548954	0.00613713	0.0067281	0.00759677	0.00861485	0.00983879	0.0111817	0.0130335	0.0149912	0.0171163	0.0193749	0.0225179	0.0256003	0.0291126	0.0327842	0.0368887	0.0413407	0.0458512	0.050776	0.0555839	0.0605679	0.0656213	0.0708192	0.0759288	0.0818446	0.0872512	0.0930323	0.0995502	0.106144	0.112907	0.119329	0.126982	0.13455	0.141899	0.148909	0.156309	0.164148	0.172377	0.180629
		20		2.37177e-05	7.86758e-05	0.000111374	0.000188918	0.000215377	0.000318504	0.000556374	0.000824834	0.00129525	0.00175217	0.00228824	0.00307858	0.0040235	0.00525238	0.00659919	0.0082689	0.0102482	0.0125464	0.0147593	0.0178691	0.0207803	0.0237461	0.027303	0.0312978	0.0351909	0.0387766	0.0431697	0.0481244	0.0527104	0.0580368	0.0634676	0.0684433	0.0736072	0.0789611	0.0844813	0.090241	0.0956165	0.101301	0.107699	0.114277	0.12051	0.126823	0.133287	0.140137	0.147595	0.154094
		21		8.1071e-05	0.000126967	0.000196793	0.000254532	0.00030289	0.000392201	0.000508938	0.000621469	0.000759405	0.000977629	0.00111277	0.00135091	0.00154046	0.00188984	0.00220012	0.00270427	0.00332814	0.00424945	0.00541679	0.00671354	0.00812905	0.0100783	0.0120068	0.0144471	0.0175111	0.020854	0.0245103	0.0287029	0.0329904	0.0376184	0.0427742	0.0483844	0.0537872	0.0600105	0.0663043	0.0732292	0.0798824	0.0869721	0.0938291	0.101241	0.109164	0.117661	0.126082	0.134969	0.144152	0.15358
		22		0.000252649	0.000438601	0.000577926	0.000791589	0.000978972	0.00109689	0.00131763	0.00155432	0.00183492	0.00207243	0.00231604	0.0026339	0.00315207	0.00367988	0.0042119	0.00482536	0.00568561	0.00685339	0.00815938	0.00962533	0.0113939	0.0135421	0.0157383	0.0183864	0.021155	0.0245166	0.0282009	0.032483	0.0367173	0.0414279	0.0463452	0.0515886	0.0572577	0.0632277	0.0694503	0.0762207	0.0833425	0.0904567	0.0977295	0.105844	0.113812	0.12189	0.130588	0.139312	0.148224	0.157329
		23		0.000184835	0.000349131	0.000539521	0.000723011	0.000900093	0.00112182	0.00120092	0.00145534	0.00188664	0.00230249	0.00272456	0.00336941	0.00390833	0.00461443	0.00555351	0.00640747	0.00763965	0.00892198	0.0105847	0.0120202	0.0136026	0.0162389	0.0187964	0.0217196	0.0250141	0.0287302	0.0317241	0.0361496	0.0406287	0.0448508	0.0495122	0.0541712	0.0593953	0.0656845	0.0711073	0.0776437	0.083891	0.0901684	0.0968332	0.10417	0.111513	0.120166	0.127579	0.135179	0.143182	0.151068
		24		0.000582311	0.000825614	0.00104828	0.00140713	0.00156856	0.00184112	0.00215476	0.00247832	0.0029392	0.00367638	0.00430194	0.00507928	0.00614479	0.00726024	0.00850056	0.0101593	0.0120564	0.014111	0.0167213	0.0198078	0.0230134	0.026299	0.0303436	0.0344474	0.0393526	0.0437998	0.048463	0.0533386	0.0588887	0.0644998	0.0704575	0.076715	0.0827674	0.0889466	0.0959994	0.102919	0.109194	0.116332	0.123433	0.130525	0.136954	0.144294	0.151445	0.157945	0.165576	0.173128
		25		3.81996e-05	8.35385e-05	0.000160347	0.000262791	0.000404619	0.000560422	0.000760539	0.00102935	0.00137791	0.00183888	0.00245284	0.00318206	0.00422305	0.00552189	0.0069362	0.00856585	0.0107324	0.0131017	0.0153657	0.0185377	0.021655	0.0252556	0.0290439	0.033251	0.0377369	0.0426742	0.048301	0.0536043	0.0592814	0.0650922	0.071079	0.0775593	0.0842264	0.0909959	0.0974433	0.104127	0.11091	0.11856	0.125283	0.1325	0.139988	0.147177	0.154457	0.162459	0.170381	0.177924
		26		0.00141639	0.00150238	0.00155334	0.00163342	0.00172535	0.0018223	0.00187932	0.00203896	0.00218413	0.00236383	0.00261936	0.00292918	0.0033763	0.00377643	0.00442726	0.00500991	0.0058582	0.00692725	0.00824059	0.00961087	0.0112303	0.0129128	0.0146088	0.0167923	0.0190657	0.0215517	0.0243776	0.0271791	0.0301329	0.0335371	0.0372451	0.0411061	0.0448224	0.0491023	0.0532139	0.0574105	0.0621312	0.0668292	0.0717045	0.0766537	0.0817911	0.0875832	0.0934185	0.0991939	0.105002	0.111614
		27		5.5359e-05	0.000178948	0.000378384	0.000510383	0.000682455	0.000928376	0.00114483	0.00136403	0.0016173	0.00192459	0.00226456	0.00270783	0.00324142	0.00388991	0.00462915	0.0053921	0.00652245	0.00770309	0.00907323	0.0108533	0.0125233	0.0146851	0.0169377	0.0192641	0.0219862	0.0249256	0.0278732	0.0307468	0.0338029	0.0375069	0.0411839	0.0449734	0.0487655	0.053544	0.0584749	0.062985	0.0680919	0.0730368	0.0784496	0.0837748	0.0899409	0.095759	0.101352	0.108221	0.11464	0.121006
		28		9.38667e-05	0.000121306	0.000138721	0.00021425	0.000260476	0.000382268	0.000498971	0.000703325	0.00105898	0.00147629	0.00192155	0.00251437	0.00315305	0.00412038	0.00514213	0.00591923	0.00712609	0.00859665	0.010108	0.011665	0.0134897	0.0155893	0.0179119	0.0200676	0.0224234	0.0251457	0.0278938	0.0309678	0.0342587	0.0378297	0.0416496	0.0460502	0.0502143	0.0542287	0.058592	0.0634084	0.0680536	0.072907	0.07746	0.0830754	0.0885117	0.0945316	0.100381	0.106483	0.112439	0.119516
		29		0.000365243	0.000635886	0.000813639	0.000887538	0.001015	0.0010891	0.001146	0.00128804	0.00160678	0.00178715	0.0020933	0.00243918	0.00288317	0.00353402	0.00430887	0.00491471	0.00585958	0.00690512	0.00805545	0.00947439	0.0109779	0.0124089	0.0141523	0.0159919	0.018068	0.0205449	0.0233694	0.0263278	0.0292566	0.0323854	0.0359543	0.0394786	0.0432411	0.047364	0.0515788	0.0561538	0.0607409	0.065401	0.0704355	0.0752699	0.0803417	0.0862053	0.09197	0.0978091	0.103517	0.110471
		30		0.000250059	0.000357315	0.00041025	0.000499831	0.000528025	0.000589231	0.000777619	0.000965332	0.00106403	0.00126773	0.00153981	0.00181226	0.00216135	0.00261145	0.00311825	0.00375038	0.0045099	0.00535124	0.00627313	0.00739766	0.00883461	0.010401	0.0122577	0.0137535	0.0158986	0.018291	0.0206768	0.0228988	0.0258825	0.0290565	0.0321002	0.0356869	0.0393832	0.0437394	0.0477786	0.0520946	0.0565137	0.0612295	0.0663509	0.0710541	0.075704	0.0803589	0.085787	0.0913769	0.0969199	0.102894
		31		3.36448e-05	0.000203003	0.000397008	0.000524423	0.000709245	0.0009654	0.0010852	0.00133544	0.00155538	0.00179076	0.00201337	0.00227872	0.00255452	0.00293457	0.0033561	0.00396705	0.00459632	0.00547882	0.00639671	0.00749138	0.00874089	0.0100186	0.0114083	0.0131146	0.0150173	0.0171601	0.0190872	0.0216297	0.0245205	0.0276984	0.0309748	0.0345585	0.0382352	0.0423816	0.0464389	0.0503413	0.0548326	0.0595185	0.0646544	0.0697306	0.0753258	0.0808508	0.0862622	0.0917288	0.0978172	0.103981
		32		6.06942e-05	0.000255242	0.000358723	0.000441415	0.000511042	0.000580248	0.000665146	0.000783127	0.000921732	0.00110085	0.00135371	0.00168225	0.0020157	0.00242145	0.00290541	0.00362269	0.0045759	0.00537031	0.00629707	0.00754897	0.00861233	0.0101188	0.0117784	0.0138114	0.015972	0.0185331	0.0213591	0.0242606	0.0271839	0.0304188	0.033923	0.0380842	0.0418089	0.0458939	0.0499766	0.0547234	0.0594591	0.0642409	0.0693371	0.0747768	0.0808701	0.0865366	0.0928746	0.099132	0.105915	0.112458
		33		9.83888e-05	0.000180032	0.000309252	0.000535218	0.000709762	0.000878984	0.00109349	0.00120668	0.00132952	0.00150469	0.00179675	0.00212494	0.00242511	0.00284333	0.00334555	0.00386468	0.00473171	0.00577444	0.00701081	0.00831305	0.00994495	0.0117519	0.0134908	0.0154744	0.0180339	0.020589	0.0235668	0.0266629	0.0302538	0.0335245	0.0373195	0.0414726	0.0456591	0.0498477	0.0542752	0.0593693	0.0645967	0.0699121	0.0753835	0.0810414	0.0866645	0.0925282	0.0988721	0.105317	0.112017	0.118722
		34		0.000220651	0.000303905	0.000346056	0.0004257	0.000545596	0.000644561	0.000761482	0.00094929	0.0010939	0.00128604	0.00156219	0.0018133	0.00224601	0.00281565	0.00356239	0.00427103	0.00517011	0.00657693	0.00784449	0.0094158	0.0115641	0.0134281	0.0156599	0.0185519	0.0213551	0.0241864	0.0274374	0.0309153	0.0350225	0.0393304	0.0432738	0.0471123	0.0512038	0.0563968	0.0614845	0.0667432	0.072582	0.0784389	0.0838366	0.0896693	0.0961184	0.102433	0.109145	0.115069	0.121432	0.128361
	Whisker-pad Imm		Motion Energy	0.01	0.02	0.03	0.04	0.05	0.06	0.07	0.08	0.09	0.1	0.11	0.12	0.13	0.14	0.15	0.16	0.17	0.18	0.19	0.2	0.21	0.22	0.23	0.24	0.25	0.26	0.27	0.28	0.29	0.3	0.31	0.32	0.33	0.34	0.35	0.36	0.37	0.38	0.39	0.4	0.41	0.42	0.43	0.44	0.45	0.46
		N sessions
		1		0.518264	0.608758	0.65297	0.680521	0.699052	0.713201	0.724633	0.733715	0.741694	0.748277	0.754142	0.759452	0.764108	0.768287	0.772268	0.775786	0.77889	0.781563	0.784539	0.787281	0.789695	0.792092	0.794607	0.796971	0.799322	0.801461	0.803429	0.805472	0.80778	0.810165	0.812215	0.814308	0.816159	0.818152	0.819765	0.821856	0.823718	0.825446	0.827311	0.829195	0.83072	0.832636	0.834232	0.836092	0.837636	0.839598
		2		0.500956	0.605666	0.65457	0.682704	0.702598	0.716697	0.727995	0.737146	0.744577	0.75138	0.757239	0.762136	0.766156	0.77043	0.77408	0.777392	0.780377	0.783394	0.78621	0.788798	0.791564	0.794031	0.796553	0.798791	0.800994	0.803212	0.805345	0.807351	0.809162	0.811142	0.812923	0.814941	0.816504	0.818276	0.819851	0.82168	0.823439	0.825312	0.82703	0.828907	0.830632	0.832589	0.834514	0.836308	0.838202	0.840057
		3		0.355628	0.465697	0.527325	0.567033	0.595033	0.616324	0.632639	0.647142	0.658273	0.668641	0.677166	0.684906	0.69145	0.698128	0.703824	0.709562	0.714513	0.718878	0.723096	0.72701	0.730854	0.734596	0.738252	0.741663	0.745008	0.748067	0.751373	0.754382	0.757281	0.76027	0.763113	0.765766	0.768621	0.771273	0.77398	0.776677	0.779526	0.782027	0.784455	0.786775	0.789315	0.791743	0.793954	0.796655	0.799481	0.801962
		4		0.463249	0.579831	0.630849	0.662846	0.684816	0.70239	0.71632	0.727478	0.737203	0.745346	0.75288	0.759012	0.765208	0.770342	0.775392	0.779698	0.78391	0.787947	0.7916	0.795303	0.798826	0.802071	0.805487	0.808261	0.811316	0.814093	0.816664	0.819416	0.822372	0.824876	0.827348	0.83013	0.832454	0.834901	0.837337	0.839555	0.841916	0.844027	0.846195	0.848531	0.850503	0.852438	0.854441	0.856318	0.858238	0.859877
		5		0.453739	0.583936	0.642756	0.677338	0.698909	0.714915	0.727573	0.738191	0.746748	0.754664	0.76186	0.768177	0.773707	0.778958	0.783792	0.78843	0.792711	0.796853	0.800648	0.804279	0.807462	0.811182	0.814569	0.817731	0.820792	0.823623	0.826411	0.82899	0.831735	0.834038	0.836494	0.838834	0.841236	0.843531	0.845619	0.84784	0.849998	0.852248	0.854466	0.856468	0.858935	0.86106	0.863122	0.865184	0.86717	0.869191
		6		0.628858	0.722267	0.757285	0.777177	0.790253	0.799957	0.807994	0.814512	0.820278	0.825208	0.829698	0.83372	0.837418	0.840874	0.844197	0.847073	0.849953	0.852734	0.855319	0.857512	0.859873	0.861961	0.863715	0.865558	0.867417	0.869206	0.871117	0.872687	0.874546	0.876164	0.877814	0.879259	0.880767	0.882398	0.883913	0.885396	0.886535	0.888024	0.88965	0.891024	0.892443	0.893656	0.895214	0.896746	0.898123	0.899848
		7		0.490515	0.59926	0.65026	0.679013	0.699812	0.714131	0.725955	0.735383	0.743595	0.750806	0.757349	0.763081	0.767956	0.772864	0.777747	0.781995	0.786187	0.789992	0.793649	0.797206	0.800312	0.803862	0.806939	0.809732	0.812678	0.815694	0.818058	0.820747	0.823301	0.825754	0.828257	0.830732	0.833394	0.835615	0.83801	0.840207	0.842485	0.844462	0.846529	0.848889	0.851128	0.853229	0.855555	0.857834	0.859911	0.861936
		8		0.385115	0.499099	0.566718	0.610492	0.639301	0.660842	0.677097	0.689644	0.700122	0.707828	0.71414	0.720247	0.725252	0.730475	0.735539	0.740233	0.743879	0.746998	0.750331	0.753886	0.756254	0.75967	0.76276	0.765341	0.767622	0.770126	0.77225	0.774565	0.776976	0.779326	0.781449	0.783509	0.78575	0.787592	0.790179	0.792295	0.794295	0.796063	0.798591	0.800708	0.802654	0.804686	0.80652	0.809089	0.811235	0.813491
		9		0.45012	0.560147	0.612151	0.641953	0.664467	0.679881	0.691405	0.700804	0.709734	0.716989	0.722663	0.72856	0.733862	0.73891	0.742967	0.746676	0.750537	0.753816	0.757036	0.760026	0.762795	0.766187	0.768471	0.770853	0.773775	0.776793	0.779297	0.781684	0.784089	0.786392	0.788686	0.79118	0.793944	0.796129	0.7985	0.800832	0.802559	0.804381	0.806502	0.80863	0.810737	0.812667	0.815071	0.816665	0.818242	0.819948
		10		0.442573	0.567501	0.627908	0.661959	0.683523	0.699899	0.712599	0.723413	0.732451	0.739987	0.746491	0.752505	0.758218	0.762548	0.766329	0.770228	0.774151	0.777197	0.780257	0.783299	0.786062	0.788602	0.791586	0.793626	0.796082	0.798389	0.800662	0.802973	0.805527	0.807561	0.809486	0.811376	0.81313	0.815672	0.817606	0.819921	0.82148	0.823637	0.825973	0.827873	0.829823	0.831711	0.833471	0.8354	0.837467	0.839299
		11		0.428529	0.523158	0.576117	0.610967	0.637361	0.657915	0.674493	0.688173	0.699908	0.710234	0.719093	0.727165	0.734651	0.741297	0.747483	0.753314	0.758579	0.763302	0.767906	0.77249	0.776251	0.780287	0.783825	0.787551	0.791013	0.794289	0.79731	0.80015	0.803123	0.806025	0.808812	0.811526	0.814179	0.816754	0.819284	0.821691	0.824196	0.826752	0.82903	0.831567	0.833801	0.835917	0.838144	0.8404	0.842633	0.844885
		12		0.573374	0.660988	0.703583	0.730261	0.749417	0.76381	0.775579	0.785209	0.793517	0.800579	0.806422	0.811972	0.816324	0.820524	0.824655	0.828388	0.831811	0.83508	0.838058	0.840659	0.843345	0.84597	0.84838	0.850573	0.852931	0.855117	0.857211	0.859253	0.861172	0.86315	0.864902	0.866719	0.868412	0.870111	0.871789	0.873215	0.874814	0.876564	0.8782	0.879905	0.88167	0.883093	0.88466	0.886283	0.887767	0.889497
		13		0.679894	0.740089	0.767215	0.785036	0.797258	0.80691	0.814958	0.821453	0.82683	0.831496	0.835823	0.839602	0.843553	0.846872	0.849716	0.852755	0.855641	0.858154	0.860598	0.863067	0.865291	0.86758	0.869607	0.871544	0.873648	0.875452	0.877433	0.879451	0.881306	0.883253	0.88504	0.886759	0.888402	0.890133	0.891711	0.893274	0.894998	0.896624	0.898041	0.899454	0.901094	0.902562	0.903997	0.905475	0.906954	0.908315
		14		0.692251	0.76712	0.790638	0.80406	0.813475	0.820675	0.826612	0.831953	0.836663	0.840726	0.844224	0.847503	0.850778	0.85371	0.856438	0.858925	0.861631	0.864054	0.866269	0.868498	0.870584	0.872635	0.874737	0.87662	0.8787	0.880551	0.882253	0.884065	0.88573	0.88743	0.889011	0.890604	0.8921	0.893607	0.895333	0.896778	0.89815	0.899779	0.901248	0.902723	0.904137	0.90544	0.906704	0.907996	0.909332	0.910749
		15		0.645269	0.709125	0.740071	0.758381	0.771029	0.780395	0.787543	0.793841	0.799003	0.803545	0.807642	0.811228	0.814638	0.817895	0.820848	0.823729	0.826325	0.828829	0.831106	0.833471	0.83555	0.837683	0.840122	0.842206	0.844367	0.846425	0.848551	0.850446	0.852199	0.854278	0.856091	0.858019	0.85981	0.861949	0.863844	0.865733	0.867715	0.869562	0.871556	0.873488	0.875457	0.877301	0.87906	0.880814	0.882766	0.884588
		16		0.820861	0.852053	0.865522	0.873413	0.879241	0.883873	0.887664	0.890687	0.893475	0.896188	0.898544	0.900644	0.902445	0.904334	0.905973	0.907691	0.909479	0.911073	0.912549	0.9141	0.915435	0.916605	0.917819	0.919117	0.920349	0.921604	0.922875	0.923944	0.925084	0.926334	0.927446	0.928709	0.929968	0.931217	0.932245	0.933302	0.934524	0.935611	0.936681	0.937678	0.938675	0.939555	0.940458	0.9413	0.94222	0.943034
		17		0.757226	0.793885	0.811741	0.823488	0.832381	0.840183	0.846361	0.851661	0.85679	0.861086	0.864872	0.868567	0.871611	0.874796	0.877685	0.880317	0.882854	0.885218	0.887652	0.889791	0.891866	0.893712	0.895493	0.897095	0.898751	0.90047	0.901966	0.903463	0.904835	0.906401	0.907725	0.909217	0.910547	0.911931	0.913258	0.91446	0.915786	0.917121	0.918466	0.919586	0.920836	0.922073	0.923177	0.92424	0.925414	0.926535
		18		0.797857	0.831352	0.845783	0.854754	0.861328	0.866489	0.87073	0.874097	0.877178	0.879837	0.88218	0.884566	0.88686	0.88899	0.890855	0.892697	0.894494	0.896191	0.897794	0.899532	0.901157	0.902754	0.904332	0.905847	0.907395	0.908804	0.910378	0.911898	0.913225	0.914673	0.916026	0.917273	0.918602	0.919839	0.921132	0.922419	0.923566	0.924759	0.926072	0.927236	0.928363	0.929564	0.930638	0.931795	0.932962	0.9341
		19		0.372553	0.501162	0.566231	0.609188	0.641148	0.664111	0.682732	0.69684	0.708621	0.719005	0.728067	0.736509	0.743752	0.750162	0.755918	0.761701	0.767353	0.772088	0.777166	0.781424	0.785442	0.789601	0.793316	0.796913	0.800211	0.803513	0.807056	0.810193	0.813112	0.816156	0.818955	0.82173	0.824503	0.827376	0.830123	0.83283	0.835252	0.837528	0.840043	0.842713	0.844953	0.84748	0.849868	0.852292	0.854528	0.856843
		20		0.448688	0.580419	0.635826	0.671967	0.699148	0.719927	0.735896	0.747976	0.757735	0.766582	0.774417	0.781169	0.787289	0.793223	0.798196	0.802896	0.807169	0.811508	0.815453	0.819188	0.822697	0.826125	0.829785	0.832571	0.835594	0.838778	0.841747	0.844144	0.846708	0.849231	0.851931	0.854341	0.856726	0.858936	0.861064	0.863247	0.865576	0.867831	0.869981	0.871932	0.873983	0.876073	0.877873	0.879745	0.881572	0.883725
		21		0.461354	0.586666	0.650605	0.689216	0.714246	0.732404	0.745798	0.756531	0.765452	0.772552	0.779052	0.784724	0.789745	0.794299	0.798502	0.802263	0.805902	0.809406	0.812711	0.815735	0.818707	0.821666	0.824447	0.827108	0.829497	0.831985	0.834573	0.8371	0.839678	0.841921	0.844317	0.846719	0.849141	0.851506	0.853835	0.856042	0.858095	0.860366	0.862501	0.864697	0.86686	0.868881	0.871061	0.873056	0.875015	0.877061
		22		0.61714	0.711714	0.752764	0.776714	0.792173	0.803364	0.811959	0.818872	0.824334	0.829303	0.833306	0.836815	0.840275	0.843424	0.846209	0.849084	0.851637	0.854227	0.856808	0.859291	0.861548	0.86382	0.866084	0.868308	0.87045	0.872469	0.874736	0.876842	0.878719	0.880619	0.882687	0.884695	0.886668	0.88877	0.890689	0.892544	0.894398	0.896223	0.89791	0.89977	0.901456	0.903261	0.904882	0.906517	0.908027	0.909625
		23		0.556819	0.666253	0.694655	0.711162	0.72217	0.730761	0.737265	0.74228	0.747068	0.750686	0.754211	0.757598	0.760782	0.763549	0.766201	0.768945	0.771492	0.774267	0.777021	0.779699	0.782176	0.784814	0.78734	0.789866	0.792728	0.795644	0.798671	0.801559	0.804454	0.807385	0.810283	0.813145	0.816096	0.819251	0.822465	0.825392	0.828046	0.830751	0.833788	0.836533	0.839069	0.841664	0.844642	0.847183	0.849439	0.852037
		24		0.56489	0.65841	0.693534	0.713844	0.727944	0.738017	0.745762	0.752414	0.757743	0.762349	0.766531	0.770368	0.773725	0.77702	0.77987	0.782728	0.785374	0.788061	0.790397	0.792856	0.795288	0.797756	0.800086	0.802659	0.804923	0.807246	0.809536	0.811728	0.813744	0.816078	0.818167	0.820493	0.822586	0.824496	0.826464	0.828474	0.830515	0.832554	0.834637	0.836546	0.838621	0.840765	0.842838	0.844885	0.84687	0.848849
		25		0.519078	0.601452	0.637371	0.660066	0.675192	0.686999	0.696274	0.703741	0.710024	0.715604	0.720332	0.724793	0.72893	0.733054	0.736595	0.739706	0.742842	0.745827	0.748783	0.751772	0.754524	0.757664	0.760403	0.763211	0.765831	0.768735	0.771371	0.773847	0.776232	0.778759	0.781196	0.783525	0.786091	0.788714	0.790993	0.793555	0.796059	0.798551	0.80111	0.803696	0.806124	0.808392	0.810826	0.8132	0.815607	0.81807
		26		0.242417	0.313697	0.361442	0.395576	0.422077	0.444066	0.462324	0.478547	0.492485	0.50492	0.516126	0.526736	0.536531	0.545382	0.554008	0.562249	0.569754	0.576702	0.583856	0.590362	0.597065	0.603144	0.60913	0.61459	0.619806	0.625117	0.630547	0.635575	0.640541	0.645205	0.649894	0.654595	0.659273	0.663807	0.668309	0.673003	0.677596	0.68173	0.685829	0.690105	0.694209	0.698555	0.702826	0.706884	0.711109	0.715043
		27		0.269227	0.346298	0.393425	0.427211	0.453367	0.4747	0.492927	0.508164	0.522157	0.534449	0.545328	0.555767	0.565018	0.573304	0.581692	0.589733	0.597138	0.604208	0.610713	0.616949	0.623362	0.629246	0.634767	0.640308	0.645693	0.650813	0.655662	0.660641	0.665621	0.670092	0.674895	0.679268	0.683747	0.688192	0.692654	0.696963	0.701203	0.705561	0.709704	0.713994	0.718257	0.722202	0.726136	0.730336	0.734276	0.738264
		28		0.407431	0.492316	0.538083	0.569238	0.592962	0.612401	0.627801	0.641562	0.653376	0.664077	0.673567	0.681928	0.689726	0.696948	0.703674	0.709949	0.716262	0.721781	0.727242	0.732717	0.737761	0.7428	0.747512	0.752245	0.756316	0.760501	0.764814	0.768802	0.772695	0.776293	0.779795	0.78332	0.78684	0.790143	0.793447	0.796901	0.80016	0.803593	0.806806	0.810005	0.812912	0.816053	0.819005	0.821689	0.82456	0.827196
		29		0.394701	0.48373	0.530766	0.561593	0.584436	0.602482	0.61751	0.629833	0.640673	0.65054	0.659316	0.667082	0.6745	0.68078	0.687306	0.693372	0.69901	0.704676	0.710055	0.715092	0.720174	0.724981	0.729524	0.733816	0.738048	0.742292	0.746382	0.750383	0.754214	0.757884	0.761525	0.765418	0.769105	0.772651	0.776114	0.779723	0.783068	0.786459	0.789727	0.793089	0.796632	0.799923	0.803214	0.806178	0.809459	0.812743
		30		0.307349	0.375882	0.416017	0.444091	0.465966	0.483855	0.499856	0.513671	0.526192	0.537849	0.54839	0.558592	0.567764	0.576056	0.584322	0.592229	0.599919	0.607083	0.613872	0.620671	0.626883	0.632979	0.638929	0.644463	0.65034	0.655789	0.661118	0.6668	0.671928	0.676997	0.681831	0.686669	0.691258	0.696133	0.700819	0.705491	0.710154	0.714498	0.718747	0.722905	0.727017	0.731337	0.735587	0.739721	0.743853	0.747999
		31		0.0799265	0.289422	0.373906	0.418901	0.449295	0.472587	0.49168	0.508275	0.522415	0.53517	0.546783	0.557577	0.567474	0.576494	0.585329	0.593336	0.600921	0.608286	0.615374	0.622026	0.62855	0.63458	0.640725	0.646516	0.651761	0.657206	0.662673	0.667517	0.672648	0.677791	0.682645	0.687559	0.692449	0.697295	0.702014	0.706686	0.711432	0.716003	0.720808	0.725375	0.729798	0.734203	0.738441	0.742782	0.746957	0.751204
		32		0.151591	0.333744	0.400773	0.440572	0.469211	0.491877	0.510522	0.526803	0.540278	0.552878	0.564497	0.575137	0.584985	0.59397	0.602539	0.610479	0.61849	0.625816	0.632864	0.639824	0.646664	0.652917	0.658984	0.665129	0.670879	0.676368	0.681899	0.687237	0.692318	0.697331	0.702351	0.707594	0.712689	0.717538	0.722521	0.727194	0.731851	0.736561	0.741102	0.745272	0.749802	0.754337	0.758558	0.762739	0.766867	0.770962
		33		0.328141	0.400599	0.439851	0.467007	0.487353	0.504038	0.517675	0.529208	0.539689	0.54869	0.557268	0.565237	0.572537	0.579538	0.586201	0.59267	0.598499	0.604057	0.609376	0.614734	0.620047	0.625139	0.629954	0.634924	0.639811	0.644377	0.6492	0.653507	0.657814	0.662362	0.666707	0.670922	0.675232	0.679421	0.683513	0.687453	0.691281	0.695441	0.699352	0.703265	0.706969	0.71089	0.714852	0.718724	0.722721	0.726629
		34		0.373902	0.443001	0.480514	0.506154	0.52483	0.540033	0.55263	0.563065	0.572209	0.580771	0.588476	0.595084	0.601496	0.607247	0.612732	0.618367	0.623315	0.628494	0.633165	0.63752	0.641765	0.646593	0.650917	0.655023	0.659257	0.663556	0.667463	0.671124	0.675097	0.678979	0.682784	0.686614	0.69037	0.693999	0.697518	0.701449	0.704707	0.708568	0.711734	0.715464	0.719293	0.722873	0.726618	0.730264	0.733741	0.737476
	Pupil Run		Pupil Area (norm)	-5.94	-5.82	-5.7	-5.58	-5.46	-5.34	-5.22	-5.1	-4.98	-4.86	-4.74	-4.62	-4.5	-4.38	-4.26	-4.14	-4.02	-3.9	-3.78	-3.66	-3.54	-3.42	-3.3	-3.18	-3.06	-2.94	-2.82	-2.7	-2.58	-2.46	-2.34	-2.22	-2.1	-1.98	-1.86	-1.74	-1.62	-1.5	-1.38	-1.26	-1.14	-1.02	-0.9	-0.78	-0.66	-0.54
		N sessions
		1		0	0	0	0	0	0	0	0	0	0	0	0	0	0	0	0	0	0	0	0	0	0	0	0	5.1809e-05	0.000224506	0.00129522	0.00127796	0.00110526	0.00160608	0.00148519	0.00158881	0.00224506	0.00195147	0.00229687	0.00430015	0.00740869	0.0133495	0.0168897	0.0273379	0.0317416	0.0360763	0.041309	0.0433469	0.0487523	0.0511182
		2		0	0	0	0	0	0	0	0	0	0	0	0	0	0	0	0	0	0	0	0	0	0	0	0	0	0.0002882	0.000540375	0.0005764	0.00106274	0.00108075	0.00113479	0.000990688	0.0010087	0.00217951	0.00160311	0.0023056	0.00583605	0.00709693	0.0102311	0.017274	0.0283157	0.0387629	0.0352685	0.0479853	0.0668264	0.0826053
		3		0	0	0	0	0	0	0	0	0	0	0	0	0	0	2.409e-05	0.00021681	4.818e-05	2.409e-05	4.818e-05	0	2.409e-05	2.409e-05	2.409e-05	2.409e-05	9.636e-05	2.409e-05	2.409e-05	2.409e-05	2.409e-05	0.0012045	0.00091542	0.00108405	0.00122859	0.00209583	0.00219219	0.00378213	0.00633567	0.00621522	0.0093951	0.0126473	0.0204283	0.0297752	0.0360627	0.0467587	0.0619113	0.0658621
		4		0	0	0	0	0	0.00013483	0.000343205	0.00013483	9.80584e-05	0.000110316	9.80584e-05	3.67719e-05	0.000110316	2.45146e-05	3.67719e-05	0.00013483	9.80584e-05	2.45146e-05	2.45146e-05	4.90292e-05	4.90292e-05	3.67719e-05	1.22573e-05	0.000122573	0.000588351	0.000551579	0.000661894	0.000379976	0.00031869	0.00031869	0.000232889	0.000478035	0.000478035	0.000551579	0.00123799	0.00159345	0.00212051	0.00359139	0.00719504	0.0129927	0.0228966	0.0382673	0.0448372	0.0499853	0.0609924	0.0634316
		5		0	0	0	0	0	0	0	0	0	0	0	0	0	0	0	0	0	0	0	0	0	0	0	0	0	0.00263884	0.0104021	0.0136879	0.0224727	0.0217747	0.00698015	0.00160033	0.00032347	0.000732064	0.00112363	0.00153223	0.00190677	0.00291123	0.00430726	0.00566924	0.00609486	0.00898907	0.0139262	0.0210596	0.0253158	0.0381865
		6		0	0	0	0	0	0	0	0	0	0	0	0	0	0	0	0	0	0	0	0	0	0	0	0	0	0	0	6.01296e-05	0.000240518	3.00648e-05	0.000120259	0.000210454	0.000195421	0.000270583	0.000435939	0.000601296	0.00195421	0.00408881	0.00497572	0.00948544	0.0205793	0.0355817	0.057093	0.0597087	0.0740045	0.0733431
		7		0	0	0	0	0	0	0	0	0	0	0	0	0	0	0	0	2.23566e-05	1.11783e-05	1.11783e-05	5.58915e-05	5.58915e-05	0.000178853	0.000111783	8.94264e-05	6.70698e-05	7.82481e-05	7.82481e-05	0.000156496	0.000178853	0.000648342	0.000782481	0.00109547	0.00240334	0.00302932	0.00506377	0.00790306	0.00916621	0.0143082	0.0208364	0.0281693	0.0366201	0.0394706	0.0439196	0.0424664	0.0472395	0.0514537
		8		0	0	0	0	0	0	0	0	0	0	0	2.21107e-05	0.00064121	0.000685431	0.000154775	0.000110553	0.000442214	0.000375882	0.000265328	0.00033166	0.000353771	0.00152564	0.00541712	0.012581	0.0127358	0.00638999	0.0024764	0.000862317	0.000862317	0.000707542	0.000442214	0.000375882	0.000375882	0.000420103	0.00143719	0.00234373	0.00170252	0.0030955	0.00420103	0.00652265	0.00762819	0.0121609	0.0248524	0.0276605	0.0332766	0.0412143
		9		0	0	0	0	0	0	0	0	0	0	0	0	0	0	0	0	0	0	0	0	0	0.000192703	4.28229e-05	0.000214114	0.000171292	0.000235526	0.000556697	0.000770812	0.0013061	0.00154162	0.00304042	0.00353289	0.00229102	0.00274066	0.00665896	0.00830764	0.0113481	0.0175788	0.0177715	0.0190562	0.0289697	0.0325882	0.0417523	0.0446	0.0463986	0.0479616
		10		0	0	0	0	0	0	0	0	0	0	0	0	0	0	0	0	0	0	0	0	0	0	0	0	0	0	0	0	0	0.000942313	0.000294473	0.000912866	0.000942313	0.00147236	0.00294473	0.00680232	0.0121028	0.0151948	0.0233222	0.0314202	0.0384581	0.0395477	0.0512972	0.0543891	0.0487058	0.0406078
		11		0	0	0.000621782	0.00480016	0.00171612	0.00096998	0.000634218	0.000460119	0.000472555	0.000721267	0.000360634	0.000472555	0.000323327	0.000373069	0.000335762	0.000348198	0.000397941	0.000422812	0.000385505	0.000547168	0.000534733	0.000497426	0.000497426	0.00057204	0.00101972	0.000895366	0.000932673	0.00077101	0.000870495	0.00106947	0.0014301	0.00164151	0.00200214	0.00247469	0.00257418	0.00373069	0.00504887	0.00614321	0.00696396	0.0102718	0.0128709	0.0157808	0.0198846	0.0217251	0.0282911	0.0403039
		12		0	0	0	0	0	0	0	0	0	0.000117816	0.0014245	0.000867553	0.000374869	0.000171369	0.000267763	0.000246342	0.000128526	0.000235632	0.000128526	0.000224921	0.00019279	0.000267763	0.000428421	0.000139237	0.000224921	0.00108176	0.0013174	0.00108176	0.00129597	0.0015209	0.00283829	0.00455198	0.00729388	0.00682261	0.00780798	0.0122207	0.0126384	0.0157016	0.0202322	0.0211747	0.0217424	0.0214211	0.0227599	0.0260266	0.0252126	0.0261873
		13		0	1.95488e-05	1.95488e-05	0	1.95488e-05	1.95488e-05	0	1.95488e-05	0	0	1.95488e-05	1.95488e-05	0	0	3.90976e-05	0	0	1.95488e-05	1.95488e-05	1.95488e-05	0	3.90976e-05	1.95488e-05	0	1.95488e-05	1.95488e-05	1.95488e-05	0.000312781	0.000645111	0.00101654	0.00234586	0.00347969	0.00432029	0.0057669	0.00510224	0.00666615	0.00914884	0.0148375	0.0172812	0.0222465	0.0299292	0.0375728	0.0429878	0.0486961	0.0479337	0.0459006
		14		0	0	0	0	0	0	0	0	0	0	0	0	0	0	0	0	9.81631e-05	3.68112e-05	3.68112e-05	4.90816e-05	0.000110434	9.81631e-05	4.90816e-05	0.000220867	0.000196326	0.000245408	0.000601249	0.000895738	0.00170558	0.0025277	0.00357068	0.00633152	0.0108102	0.013841	0.0107243	0.00769353	0.00790213	0.00851565	0.0113747	0.0167123	0.0215468	0.0296453	0.03567	0.0391794	0.0421488	0.0427378
		15		2.50796e-05	3.76194e-05	2.50796e-05	1.25398e-05	2.50796e-05	3.76194e-05	1.25398e-05	3.76194e-05	5.01593e-05	6.26991e-05	5.01593e-05	7.52389e-05	3.76194e-05	7.52389e-05	6.26991e-05	0.000137938	3.76194e-05	6.26991e-05	0.000100319	0.000250796	0.000175557	0.000288416	0.000175557	0.000263336	0.000263336	0.000376194	0.000539212	0.000589371	0.000727309	0.0012289	0.00199383	0.00303463	0.00386226	0.00593133	0.00779976	0.0104582	0.0131292	0.0151732	0.0201389	0.0237128	0.0243899	0.0262333	0.0286033	0.0345973	0.0347353	0.0426981
		16		0	0	0	0	0	0	0	0	0	0	0	0	0	0	0	0	0	0.000252988	0.000126494	0.000168659	0.000316236	0.000969789	0.000695718	0.000421647	0.0003584	0.00103304	0.00139144	0.000674636	0.00160226	0.00189741	0.00204499	0.00333101	0.0040689	0.00628255	0.00630363	0.00919191	0.011258	0.0115953	0.0140619	0.0202812	0.0311387	0.039424	0.0403727	0.0439778	0.044526	0.0448844
		17		0	0	0	0	0	0	0	0	0	0	0	0	0	3.91014e-05	3.91014e-05	3.91014e-05	0.000566971	0.000351913	0.000293261	0.000625623	0.00080158	0.000566971	0.00103619	0.00113394	0.00125125	0.000997087	0.00129035	0.00197462	0.00267845	0.00244384	0.00348003	0.00424251	0.00473128	0.00611938	0.00780074	0.00825041	0.00856322	0.0134313	0.017146	0.0188664	0.0218186	0.0238519	0.0252595	0.0274101	0.0330016	0.0371268
		18		0	0	0	0	0	0	0	0	0	0	0	0	0	5.09277e-05	0.000169759	6.79036e-05	6.79036e-05	6.79036e-05	0.000101855	0.000271615	0.00037347	0.000356494	0.000509277	0.000577181	0.00083182	0.00157876	0.00210501	0.00164666	0.0018334	0.00218989	0.00297078	0.0031745	0.0038026	0.00580576	0.00712988	0.00865771	0.00955744	0.0103893	0.0144295	0.0169589	0.0205918	0.0249037	0.0299625	0.0350383	0.0392653	0.0413533
		19		0	0	0	0	0	0	0	0	0	0	0	0	0	0	0	0	0	0	0	0	0	0	0	0	0	0	0	0	0	0	0	0	0	0	0	0	0	0	0.000978601	0.00135699	0.00259656	0.00797234	0.0126174	0.0271399	0.0389353	0.0627218
		20		0	0	0	0	0	0	0	0	0	0	0	0	0	0	0	0	0	0	0	0	0	0	0	0	4.044e-05	4.044e-05	0.00052572	0.00718484	0.0140462	0.022889	0.0162434	0.00637604	0.00374744	0.00435404	0.00359916	0.00611992	0.00421924	0.00307344	0.0039092	0.00877548	0.0109727	0.0129543	0.0202604	0.021258	0.0243988	0.0345357
		21		1.71739e-05	2.57608e-05	5.15216e-05	0	3.43477e-05	1.71739e-05	1.71739e-05	4.29347e-05	8.58693e-06	8.58693e-06	3.43477e-05	4.29347e-05	9.44563e-05	6.86955e-05	1.71739e-05	0.000154565	4.29347e-05	2.57608e-05	2.57608e-05	4.29347e-05	3.43477e-05	8.58693e-05	6.86955e-05	0.000163152	6.01085e-05	4.29347e-05	3.43477e-05	9.44563e-05	7.72824e-05	0.000197499	8.58693e-05	0.000128804	0.000240434	0.000352064	0.000274782	0.000626846	0.00166587	0.00478292	0.00740194	0.0119874	0.0196727	0.0281222	0.0426771	0.0607869	0.0729632	0.0755049
		22		0.000105684	5.69069e-05	4.06478e-05	4.06478e-05	6.50364e-05	8.12955e-05	0.000113814	4.87773e-05	7.3166e-05	0.000130073	0.000130073	8.12955e-05	8.94251e-05	9.75546e-05	0.000121943	0.000130073	8.12955e-05	0.000113814	0.000138202	0.000211368	0.000325182	0.000252016	0.000341441	0.000479644	0.000780437	0.000699142	0.000951158	0.00121943	0.00157713	0.00159339	0.00243887	0.00328434	0.00419485	0.00596709	0.0070158	0.00918639	0.0109017	0.0126171	0.0155356	0.0183728	0.0216165	0.0249089	0.0294209	0.0349083	0.0389568	0.0458344
		23		0	0	0	0	0	0	0	0	0	0	0	0	0	0	0	0	0	0	0	0	0	0	0	0.00391928	0.00744906	0.00822805	0.00642664	0.0199129	0.0156771	0.0160423	0.00462523	0.00321332	0.00255605	0.00223959	0.00211787	0.00296989	0.00214221	0.00143626	0.00124151	0.000827674	0.00160666	0.00114414	0.00404099	0.00735169	0.0107111	0.0306726
		24		0	0	0	0	0	0	0	0	0	0	0	0	0	0	0	0	0	0	0	0	0	0	0	0	0	0	0.00182496	0.00214466	0.0105768	0.0274943	0.0122286	0.00571467	0.00349008	0.00341015	0.00387638	0.00286399	0.00347676	0.00269082	0.00289064	0.00274411	0.00253097	0.00173172	0.00345011	0.00543493	0.0166245	0.0321167
		25		0	0	0	0	0	0	0	0	0	0	0	0	0	0	0	0	0	0	0	0	0	0	0	0	0	0	0	0	0	0	0	0	0	0	0.00149342	0.053185	0.0113813	0.00456456	0.00387807	0.0039142	0.00409486	0.00255326	0.00299888	0.00254122	0.00345654	0.00975539
		26		0	0	0	0	0	0	0	0	0	0	0	0	0	0	0	0	0	0	0	0	0	0	0	0	0	0	0	0	0	0	0	0	0	0	0	0	0.00203512	0.000935857	0.00607564	0.0155233	0.0314923	0.0381473	0.0440744	0.0256544	0.0110075	0.00891292
		27		0	0	0	0	0	0	0	0	0	0	0	0	0	0	0	0.000628764	0.000798046	0.000544122	0.000495756	0.00101569	0.00185002	0.0023095	0.00180165	0.00206766	0.00400232	0.00594907	0.00495756	0.00362748	0.00355493	0.00550168	0.00524776	0.00598534	0.00366376	0.0107736	0.0113661	0.00804092	0.00801673	0.00336147	0.00464318	0.00615463	0.00743634	0.0112573	0.00917753	0.0110275	0.00869386	0.0133249
		28		0	0	0	0	0	0	0	0	0	0	0	0.000674886	0.00103702	0.000460898	0.000444437	0.000312752	0.000427976	0.000592583	0.000427976	0.000609043	0.000674886	0.000477358	0.000395055	0.000411516	0.00121809	0.00116871	0.00195882	0.00739082	0.00778588	0.00748959	0.0112755	0.0164442	0.0148969	0.00958009	0.00689701	0.00831262	0.00691347	0.00605751	0.00556369	0.00521802	0.00637027	0.00692993	0.00763773	0.00994222	0.012329	0.0167734
		29		0	0	0	0	0	0	0	0	0	0	0	0	0	0	0	0	0	0	8.36027e-05	2.78676e-05	9.75365e-05	4.18014e-05	5.57351e-05	2.78676e-05	5.57351e-05	0.000125404	0.00263349	0.00670215	0.0119691	0.00976758	0.00776112	0.0118437	0.0149092	0.0109659	0.0109659	0.0119831	0.0103249	0.00582432	0.0039572	0.00473749	0.00880615	0.0100045	0.013056	0.0163165	0.0223916	0.0293446
		30		0	0	0	0	0	0	0	0	0	0	0	0	0	0	0	0	0	0	0	0	0.00128515	0.000587889	0.000533202	0.000314453	0.00206445	0.0225039	0.00970701	0.0029121	0.00808006	0.0125508	0.00896873	0.00452538	0.00594725	0.00527733	0.00362304	0.00318554	0.00246093	0.00250195	0.00213281	0.00314453	0.00348632	0.00541405	0.00548241	0.00948826	0.0162968	0.0244042
		31		0	0	0	0	0	0	0	0	0	0	0	0	0	0.00146894	0.000770424	0.000564978	0.000328714	0.000462254	0.000380076	0.000318442	0.000154085	0.000503344	0.00696463	0.00908073	0.00771451	0.00417056	0.00208528	0.00223937	0.00240372	0.00596822	0.00656401	0.0119262	0.00621475	0.00354395	0.0036364	0.00276325	0.00418083	0.00514643	0.00581413	0.00569086	0.00664619	0.00709817	0.0103545	0.0138984	0.0204933	0.0293583
		32		0	0	0	0	0	0	0	0	0	0	0	0.000881877	0.000422818	0.000326174	0.000314093	0.000302013	0.000362415	0.00100268	0.000881877	0.00223489	0.00166711	0.000289932	0.000217449	0.000555703	0.00257315	0.00242818	0.00335838	0.00951944	0.00463891	0.00188456	0.00302013	0.00907246	0.0146778	0.0111503	0.00518254	0.00369663	0.00329798	0.0034671	0.00366039	0.00480804	0.00465099	0.00849259	0.0134214	0.022216	0.0257194	0.033463
		33		0	0	0	0	0	0	0	0	0	0	0	0	0	0	0	0.000518188	0.000126668	0.000103638	0.000149699	9.21224e-05	6.90918e-05	3.45459e-05	0.00329338	0.00947709	0.00847526	0.00359277	0.00211881	0.00152002	0.00301701	0.00498612	0.00800313	0.00799162	0.00789949	0.00724312	0.00431824	0.00523946	0.00716252	0.00796859	0.00620675	0.00352368	0.00315519	0.00559643	0.0106401	0.0197487	0.0262664	0.0393478
		34		0	0	0	0	0	0	0	0	0	0	0	0	0	0	0	0	0	0	0	0	0	0	0.000143496	0.00520684	0.0159895	0.0064368	0.00598581	0.00504284	0.00401788	0.00403837	0.00383338	0.00184494	0.0032799	0.00293141	0.00487885	0.0135706	0.00559633	0.00264442	0.00342339	0.00416137	0.00733877	0.014616	0.0212168	0.0242507	0.0371243	0.0375343
	Pupil Immobility		Pupil Area (norm)	-5.94	-5.82	-5.7	-5.58	-5.46	-5.34	-5.22	-5.1	-4.98	-4.86	-4.74	-4.62	-4.5	-4.38	-4.26	-4.14	-4.02	-3.9	-3.78	-3.66	-3.54	-3.42	-3.3	-3.18	-3.06	-2.94	-2.82	-2.7	-2.58	-2.46	-2.34	-2.22	-2.1	-1.98	-1.86	-1.74	-1.62	-1.5	-1.38	-1.26	-1.14	-1.02	-0.9	-0.78	-0.66	-0.54
		N sessions
		1		0	0	0	0	0	0	0	0	0	0	0	0	0	0	0	0	0	0	4.36783e-05	0.00131035	0.00422224	0.00477549	0.00761458	0.015928	0.0144721	0.0140644	0.0204123	0.0211257	0.0225962	0.0243288	0.0257993	0.0311572	0.033312	0.0309534	0.0334576	0.0413488	0.0342583	0.0286675	0.0258867	0.0244453	0.0219847	0.0207035	0.0159135	0.0144575	0.0143702	0.0165541
		2		0	0	0	0	0	0	0	0	0	0	0	0	0	0	0	0	0	0	0	0	0	0.000649743	0.00473771	0.00887982	0.0131844	0.0153231	0.0174258	0.0170467	0.0191223	0.0248888	0.0277224	0.0347161	0.0341025	0.0392192	0.0383258	0.0445074	0.0415655	0.0335159	0.0282277	0.0334167	0.0310162	0.0242571	0.0216671	0.0210354	0.0227049	0.0190501
		3		0	0	0	0	0	0	0	0	0	0	0	0	0	0	0	0	0	0	0	0	0	0	0	0	0.000403116	0.000853657	0.00567919	0.0108723	0.0169546	0.0227998	0.0239261	0.0273526	0.0298424	0.0323915	0.0298661	0.0274949	0.0285975	0.03219	0.0325694	0.0324153	0.0307672	0.0332808	0.0306012	0.0239261	0.0241395	0.0211399
		4		0	0	0	0	0	0	0	0	0	0	0	0	0	0	0	0	0	0	0.00168878	0.0092558	0.019153	0.0259325	0.0389068	0.0400841	0.0496322	0.0475781	0.0463521	0.0394102	0.0403683	0.0401978	0.0352126	0.0347011	0.0311368	0.0283601	0.0267444	0.0229934	0.0220028	0.0230096	0.0209555	0.0183411	0.0194047	0.0149473	0.014452	0.0141435	0.013015	0.0124385
		5		0	0	0	0	0	0	0	0	0	0	0	0	0	0	0	0	0	0	0	0	0	0	0	0	0	0	0	0	0.00162398	0.0106903	0.0256747	0.050931	0.0656166	0.079515	0.0792759	0.075729	0.0695619	0.0586225	0.0501739	0.0483008	0.0397525	0.0370326	0.0271692	0.0244593	0.0248379	0.0239312
		6		0	0	0	0	0	0	0	0	0	0	0	0	0	0	0	0	0	0	0	0.00048042	0.00183966	0.0032692	0.0063392	0.00867099	0.00986619	0.0172248	0.019252	0.0284268	0.025638	0.0252162	0.0271613	0.0304539	0.0302313	0.0304774	0.0315671	0.0299735	0.0261302	0.0246655	0.0242788	0.019955	0.0215837	0.0189239	0.0196855	0.0199081	0.0189004	0.0184083
		7		0	0	0	0	0	0	0	0	8.02592e-05	0.000431393	0.00278901	0.00645084	0.00756443	0.00573854	0.0109153	0.0132127	0.0159816	0.0179379	0.0223522	0.0249406	0.0292746	0.0377419	0.0416646	0.0480251	0.0472526	0.0482157	0.0434002	0.0404306	0.0367587	0.0376115	0.0345516	0.0315018	0.0285823	0.026004	0.02477	0.0231949	0.0224927	0.0207972	0.0202454	0.0187104	0.0156305	0.014537	0.0140353	0.01239	0.00954082	0.00887868
		8		0	0	0	0	0	0	0	0	0	0	0	0	0	0	0	0	0	0	0	0	0	0	0	0	0	0	0	0	0	0.00107517	0.00252431	0.00467464	0.0168287	0.0264117	0.039267	0.0477749	0.0516548	0.0558153	0.0453908	0.0294503	0.0267857	0.0314604	0.030058	0.0258508	0.026926	0.0319278
		9		0	0	0	0	0	0	0	0	0	0	0	0	0	0	0	0	0	0.000429646	0.00313027	0.00985116	0.0148535	0.0215743	0.0249808	0.0336658	0.0326838	0.0325303	0.0304741	0.0309345	0.0271904	0.0302593	0.0235691	0.0247353	0.0198251	0.023876	0.0177689	0.0201013	0.018751	0.0143317	0.0221574	0.0213595	0.0147	0.0181372	0.016081	0.0163265	0.0158662	0.0163265
		10		0	0	0	0	0	0	0	0	0	0	0	0	0	0	0	0	0	0	0	0	0	0	0	0.000169693	0.00229085	0.0071271	0.0148057	0.040896	0.065756	0.0514169	0.0431868	0.0461565	0.0476413	0.0462837	0.0434838	0.0410657	0.0399202	0.0460716	0.0411081	0.0338961	0.0304174	0.0258782	0.0317326	0.033684	0.0299084	0.027066
		11		0	0	0	0	0	0	8.88494e-06	6.66371e-05	1.77699e-05	3.10973e-05	1.77699e-05	3.99822e-05	2.22124e-05	1.77699e-05	4.44247e-05	2.66548e-05	1.33274e-05	3.55398e-05	1.33274e-05	0.000266548	0.00158152	0.00198578	0.00306086	0.00358507	0.00321635	0.00569525	0.0108485	0.0206575	0.0243181	0.0223989	0.025331	0.0248556	0.0262861	0.0265127	0.0273167	0.0310529	0.0340382	0.0364105	0.0346335	0.0335762	0.0348334	0.0371613	0.0370458	0.0374767	0.0356153	0.036717
		12		0	0	0	0	0	0	0	0	0	0	0	0	0	0	0	0	0	0	0	0	0	0	0	0	1.77874e-05	0.000160087	0.000111171	0.000244577	0.000978308	0.0016231	0.00265922	0.00554078	0.00852462	0.00711497	0.00557191	0.00749295	0.0100321	0.0185523	0.0287978	0.0412802	0.0562616	0.062087	0.0652309	0.0744582	0.0669919	0.0589386
		13		0	0	0	0	0	0	0	0	0	0	0	0	0	0	0	0	0	0	0	0	0	7.02716e-05	0.00307438	0.0143881	0.025166	0.0443941	0.0656864	0.0776853	0.0748129	0.0666877	0.069929	0.0575964	0.0570342	0.0465286	0.0460982	0.0387636	0.0346351	0.0263343	0.0209409	0.0190173	0.0183145	0.0140016	0.0149679	0.0114367	0.00873125	0.00780893
		14		0	0	0	0	0	0	0	0	0	0	0	0	0	0	0	0	2.44697e-05	0.00042822	0.00149265	0.010575	0.0143229	0.0115089	0.0135032	0.0196125	0.018336	0.0208441	0.0289314	0.0322919	0.031464	0.0301834	0.030371	0.0346124	0.0361336	0.0382339	0.0506482	0.0562314	0.062304	0.0659867	0.0635479	0.0572632	0.0477445	0.0363946	0.0307707	0.0244616	0.0177609	0.0140864
		15		1.02929e-05	1.02929e-05	5.14644e-06	0	0	2.05858e-05	5.14644e-06	5.14644e-06	0.000385983	0.00196594	0.00233648	0.00240853	0.00299523	0.0026813	0.00236736	0.00492515	0.011842	0.0143895	0.012161	0.0203696	0.0253051	0.0306007	0.0353921	0.0380837	0.0395144	0.041223	0.036972	0.0326284	0.0335085	0.0341003	0.0302714	0.0287686	0.0294376	0.0265299	0.028362	0.0276518	0.0256447	0.0242809	0.0227936	0.0240287	0.0247441	0.0234575	0.020488	0.0198344	0.018625	0.0159694
		16		0	0	0	0	0	0	0	0	0	0	0	0	0	0.00011038	0.00109531	0.00534069	0.0104352	0.0129314	0.014222	0.0172108	0.0162683	0.0184589	0.0259733	0.034031	0.0510805	0.058391	0.0688601	0.0703035	0.0559796	0.0449162	0.0356697	0.0292847	0.0277308	0.0250053	0.0205731	0.0158183	0.0174315	0.018374	0.0152579	0.0177627	0.0164976	0.013823	0.0116323	0.0120229	0.0127616	0.0137975
		17		0.000729417	0.000668632	0.000692946	0.00187825	0.00476552	0.00782907	0.0142783	0.0260584	0.0401301	0.0486217	0.0446099	0.0378142	0.0395465	0.047327	0.0465064	0.0464091	0.043303	0.0414309	0.0406711	0.0369632	0.032459	0.0280704	0.0238094	0.0223262	0.0191715	0.0178342	0.0154029	0.0153968	0.0148011	0.0161566	0.0139015	0.012704	0.0109413	0.0104732	0.0111054	0.010224	0.00833359	0.00789594	0.00697809	0.00668632	0.00711789	0.00704495	0.00778045	0.00694162	0.00605416	0.00585357
		18		0.00013487	0.00039848	0.000294262	0.000312653	0.000594654	0.000447523	0.000576263	0.00125061	0.00179009	0.00251962	0.00256866	0.00290584	0.00437715	0.00674963	0.0098026	0.0141736	0.0257786	0.0382602	0.0468428	0.048872	0.046524	0.0520598	0.0600233	0.0589259	0.0598578	0.0627084	0.0531572	0.0421837	0.0343306	0.0269495	0.0221739	0.0194703	0.0203225	0.0198382	0.0192006	0.0195991	0.0154365	0.0129659	0.0102501	0.0077489	0.00625307	0.0062592	0.00700098	0.0064002	0.00552967	0.00516797
		19		0	0	0	0	0	0	0	0	0	0	0	0	0	0	0	0	0	0	0	0	0	0	0	0	0	0	0	0	0	0	0	0	0	0	0	0	0	0	0	0	0	0	0.00458231	0.0149856	0.0627121	0.102865
		20		0	0	0	0	0	0	0	0	0	0	0	0	0	0	0	0	0	0	0	0	0	0	0	0	0	0	0	0	0	0	0	0	0	0	6.33058e-05	0.00246893	0.00774441	0.0289413	0.0440081	0.0723902	0.09843	0.0976809	0.0842917	0.0772331	0.0624301	0.057545
		21		0	0	0	0	0	0	0	0	0	0	0	0	0	0	0	0	0	0	0	0	0.000134233	0.000222323	0.000692137	0.000830565	0.00082637	0.00145139	0.00162757	0.00159401	0.00164855	0.00290698	0.00292795	0.00294892	0.00268465	0.00263851	0.00346069	0.00341035	0.00388016	0.00447582	0.00445065	0.00518054	0.00606145	0.00643478	0.00618309	0.00538609	0.00517215	0.0054574
		22		5.04624e-05	0.000227081	0.000500418	0.00154331	0.00335575	0.00284271	0.0020269	0.00236332	0.00349031	0.00394447	0.00318333	0.00317492	0.00507988	0.007603	0.00998314	0.0111143	0.0116526	0.0125063	0.0122413	0.0123423	0.0149074	0.0134861	0.0126576	0.0154499	0.0196383	0.0239444	0.0306012	0.0363245	0.0360932	0.0333052	0.0287005	0.025412	0.0239949	0.0214381	0.0213372	0.0215096	0.0203868	0.020105	0.0182001	0.0188982	0.0183136	0.0173296	0.0168586	0.0175399	0.0176282	0.0170016
		23		0	0	0	0	0	0	0	0	0	0	0	0	0	0	0	0	0	0	0	0	0	0	0	0	0	0	0	0	0	0	0	0	4.49858e-05	2.24929e-05	2.24929e-05	2.24929e-05	2.24929e-05	4.49858e-05	3.37393e-05	0.000236175	0.000269915	0.000472351	0.00240674	0.016521	0.0380355	0.0521723
		24		0	0	0	0	0	0	0	0	0	0	0	0	0	0	0	0	0	0	0	0	0	0	0	0	0	0	0	0	0	0	0	0	0	0	0	0	0	0	0.00113042	0.00974845	0.020756	0.0300456	0.0446459	0.0536053	0.0630404	0.0724251
		25		0	0	0	0	0	0	0	0	0	0	0	0	0	0	0	0	0	0	0	0	0	0	0	0	0	0	0	0	0	0	0	0	0	0	0	0	0	0	0	0	0	0	0.000167294	0.00337934	0.0237948	0.0465412
		26		0	0	0	0	0	0	0	0	0	0	0	0	0	0	0	0	0	0	0	0	0	0	0	0	0	0	0	0	0	0	0	0	0	0	0	0	0.000175035	5.67682e-05	3.31148e-05	6.62296e-05	5.67682e-05	0.000203419	0.000733256	0.00250253	0.00777724	0.033129
		27		0	0	0	0	0	0	0	0	0	0	0	0	0	0	0	0	0	0	5.64838e-06	1.12968e-05	5.64838e-06	5.64838e-06	5.64838e-06	5.64838e-06	0	1.12968e-05	7.90773e-05	0.000214638	0.000632618	0.001028	0.00107884	0.00141774	0.00152506	0.0031179	0.00736548	0.0121723	0.017911	0.0252087	0.0319981	0.0351386	0.0360084	0.0384993	0.0406627	0.0442663	0.050553	0.0536878
		28		0	0	0	0	0	0	0	0	0	0	0	0	0	1.4684e-05	2.20259e-05	2.20259e-05	1.4684e-05	1.4684e-05	7.34198e-06	1.4684e-05	0	7.34198e-06	7.34198e-06	2.93679e-05	6.60778e-05	0.000264311	0.000337731	0.000433177	0.000719514	0.00156384	0.00254033	0.00339934	0.00651968	0.0106018	0.0189423	0.0247425	0.0307776	0.0466363	0.0502412	0.0522823	0.0560854	0.0630162	0.0665184	0.0719514	0.0688825	0.0613863
		29		0	0	0	0	0	0	0	0	0	0	0	0	0	0	0	0	0	0	0	0	0	0	0	0	0	0	0.000110295	0.00056586	0.00124202	0.00219631	0.00496327	0.00729864	0.00659371	0.00676635	0.00483859	0.00697735	0.012353	0.0194215	0.0265811	0.0324459	0.0318177	0.0363206	0.0419408	0.0531285	0.0693371	0.0722575
		30		0	0	0	0	0	0	0	0	0	0	0	0	0	0	0	0	0	0	0	0	4.49516e-05	3.37137e-05	1.12379e-05	5.61896e-06	5.61896e-06	5.61896e-06	7.86654e-05	2.24758e-05	5.61896e-06	1.12379e-05	3.37137e-05	0.000983317	0.00225882	0.00253977	0.00292748	0.00410184	0.00850148	0.0151824	0.0289713	0.0377425	0.0434682	0.0577516	0.0646068	0.0703212	0.0734679	0.0712989
		31		0	0	0	0	0	0	0	0	0	0	0	0	0	3.3699e-05	5.29556e-05	9.6283e-06	9.6283e-06	4.81415e-06	1.44424e-05	2.40707e-05	1.92566e-05	9.6283e-06	9.6283e-06	5.29556e-05	0.00011554	0.000288849	0.000269592	0.000548813	0.000375504	0.000332176	0.000616211	0.000977272	0.00287886	0.00628728	0.00905542	0.0144954	0.0191748	0.0235797	0.0327699	0.0440206	0.0490369	0.0549728	0.0609231	0.0633398	0.0681202	0.0680913
		32		0	0	0	0	0	0	0	0	0	0	0	3.87372e-05	3.87372e-05	2.21355e-05	5.53388e-06	1.10678e-05	5.53388e-06	0	1.10678e-05	0	5.53388e-06	0	0	1.10678e-05	0	5.53388e-06	0	0	5.53388e-06	5.53388e-06	3.32033e-05	8.30082e-05	0.000243491	0.00151628	0.00444371	0.00725492	0.0128275	0.0133477	0.0154617	0.0151296	0.0224067	0.028754	0.0342769	0.0443983	0.0524059	0.0568828
		33		0	0	0	0	0	0	0	0	0	0	0	0	0	0	0	0	0	0	0	0	0	2.53897e-05	1.26949e-05	4.23162e-06	4.23162e-06	1.26949e-05	1.69265e-05	4.23162e-06	2.53897e-05	2.53897e-05	5.50111e-05	0.000215813	0.000837861	0.00150646	0.00214966	0.00210735	0.00205657	0.00370267	0.00655478	0.0113281	0.0182594	0.0245815	0.0341577	0.0417365	0.0452657	0.0477242
		34		0	0	0	0	0	0	0	0	0	0	0	0	0	0	0	0	0	0	0	0	0	0	0	0	2.25063e-05	4.50126e-05	2.25063e-05	2.25063e-05	3.37595e-05	2.25063e-05	2.25063e-05	4.50126e-05	5.62658e-05	2.25063e-05	5.62658e-05	2.25063e-05	0.000112532	0.000562658	0.00310587	0.0087437	0.011782	0.0192766	0.0288531	0.034007	0.0354924	0.0406239
	Power Spectra Run		Frequency (Hz)	0	0.0125668	0.0251335	0.0377003	0.050267	0.0628338	0.0754006	0.0879673	0.100534	0.113101	0.125668	0.138234	0.150801	0.163368	0.175935	0.188501	0.201068	0.213635	0.226202	0.238768	0.251335	0.263902	0.276469	0.289036	0.301602	0.314169	0.326736	0.339303	0.351869	0.364436	0.377003	0.38957	0.402136	0.414703	0.42727	0.439837	0.452403	0.46497	0.477537	0.490104	0.50267	0.515237	0.527804	0.540371	0.552937	0.565504
		N sessions
		1		27.654	27.6539	27.6536	27.653	27.6521	27.6511	27.6498	27.6482	27.6464	27.6444	27.6421	27.6396	27.6369	27.6339	27.6307	27.6272	27.6235	27.6195	27.6153	27.6108	27.6061	27.6012	27.596	27.5905	27.5848	27.5789	27.5726	27.5662	27.5594	27.5525	27.5452	27.5377	27.53	27.5219	27.5136	27.5051	27.4963	27.4872	27.4778	27.4682	27.4583	27.4482	27.4377	27.427	27.4161	27.4048
		2		17.9873	17.9878	17.9893	17.9918	17.9953	17.9998	18.0053	18.0118	18.0192	18.0276	18.0369	18.0472	18.0584	18.0705	18.0835	18.0973	18.112	18.1275	18.1437	18.1608	18.1786	18.1972	18.2165	18.2364	18.257	18.2782	18.3	18.3224	18.3454	18.3688	18.3928	18.4172	18.442	18.4673	18.4929	18.5189	18.5452	18.5718	18.5986	18.6257	18.6531	18.6806	18.7083	18.7361	18.764	18.7921
		3		30.6196	30.6196	30.6194	30.619	30.6186	30.618	30.6172	30.6163	30.6153	30.6141	30.6128	30.6113	30.6096	30.6078	30.6058	30.6037	30.6013	30.5988	30.596	30.5931	30.59	30.5866	30.583	30.5792	30.5751	30.5708	30.5662	30.5614	30.5562	30.5508	30.5451	30.5391	30.5327	30.5261	30.519	30.5117	30.504	30.4959	30.4874	30.4786	30.4693	30.4597	30.4496	30.4391	30.4282	30.4168
		4		17.6095	17.6099	17.6111	17.6131	17.6158	17.6194	17.6237	17.6287	17.6346	17.6412	17.6485	17.6566	17.6654	17.6749	17.6851	17.696	17.7075	17.7197	17.7325	17.746	17.76	17.7747	17.7899	17.8056	17.8219	17.8387	17.8559	17.8737	17.8918	17.9104	17.9294	17.9488	17.9685	17.9886	18.009	18.0297	18.0507	18.0719	18.0934	18.1151	18.137	18.1591	18.1813	18.2037	18.2262	18.2488
		5		20.8427	20.8428	20.8432	20.8438	20.8446	20.8457	20.847	20.8486	20.8504	20.8524	20.8546	20.8571	20.8598	20.8628	20.8659	20.8693	20.8729	20.8767	20.8807	20.885	20.8894	20.894	20.8988	20.9039	20.9091	20.9145	20.92	20.9258	20.9317	20.9378	20.9441	20.9505	20.957	20.9637	20.9706	20.9776	20.9847	20.992	20.9994	21.0069	21.0145	21.0222	21.03	21.038	21.046	21.0541
		6		13.339	13.3396	13.3414	13.3445	13.3488	13.3543	13.361	13.369	13.3781	13.3884	13.3998	13.4124	13.4261	13.441	13.4569	13.4739	13.492	13.5111	13.5312	13.5523	13.5743	13.5973	13.6212	13.6459	13.6715	13.698	13.7252	13.7531	13.7819	13.8113	13.8414	13.8721	13.9035	13.9354	13.9679	14.001	14.0345	14.0686	14.103	14.1379	14.1732	14.2089	14.2449	14.2812	14.3178	14.3547
		7		16.0742	16.0741	16.0736	16.0728	16.0717	16.0703	16.0686	16.0666	16.0643	16.0616	16.0587	16.0555	16.0519	16.0481	16.044	16.0395	16.0348	16.0299	16.0246	16.019	16.0132	16.0071	16.0008	15.9942	15.9873	15.9802	15.9728	15.9652	15.9574	15.9493	15.941	15.9325	15.9237	15.9148	15.9057	15.8963	15.8868	15.8771	15.8672	15.8571	15.8469	15.8365	15.826	15.8153	15.8044	15.7935
		8		18.0342	18.0343	18.0344	18.0347	18.0351	18.0355	18.0361	18.0368	18.0376	18.0385	18.0395	18.0405	18.0417	18.043	18.0444	18.0459	18.0474	18.0491	18.0508	18.0527	18.0546	18.0566	18.0587	18.0608	18.0631	18.0654	18.0678	18.0702	18.0727	18.0753	18.0779	18.0806	18.0834	18.0862	18.0891	18.092	18.0949	18.0979	18.101	18.1041	18.1072	18.1103	18.1135	18.1168	18.12	18.1233
		9		11.8638	11.8643	11.8659	11.8685	11.8722	11.8769	11.8827	11.8895	11.8973	11.9061	11.9159	11.9267	11.9385	11.9512	11.9649	11.9795	11.995	12.0114	12.0286	12.0467	12.0656	12.0853	12.1058	12.1271	12.149	12.1717	12.195	12.2191	12.2437	12.2689	12.2947	12.3211	12.348	12.3754	12.4033	12.4316	12.4603	12.4895	12.519	12.5488	12.579	12.6095	12.6403	12.6713	12.7026	12.7341
		10		10.7034	10.7042	10.7067	10.7108	10.7166	10.724	10.733	10.7437	10.7559	10.7697	10.7851	10.802	10.8204	10.8403	10.8616	10.8843	10.9084	10.9339	10.9606	10.9887	11.018	11.0485	11.0801	11.1129	11.1467	11.1816	11.2174	11.2542	11.292	11.3306	11.37	11.4102	11.4511	11.4927	11.535	11.5779	11.6214	11.6655	11.71	11.755	11.8004	11.8462	11.8924	11.9388	11.9856	12.0326
		11		29.2884	29.2889	29.2905	29.293	29.2967	29.3013	29.307	29.3137	29.3213	29.33	29.3396	29.3502	29.3618	29.3743	29.3876	29.4019	29.417	29.433	29.4498	29.4674	29.4858	29.5049	29.5248	29.5453	29.5666	29.5885	29.6109	29.634	29.6577	29.6818	29.7065	29.7317	29.7573	29.7833	29.8098	29.8366	29.8637	29.8911	29.9189	29.9468	29.9751	30.0035	30.0321	30.0609	30.0898	30.1188
		12		25.4647	25.4648	25.4653	25.4661	25.4672	25.4686	25.4704	25.4724	25.4748	25.4775	25.4805	25.4838	25.4874	25.4914	25.4956	25.5001	25.505	25.5101	25.5156	25.5213	25.5274	25.5337	25.5403	25.5473	25.5545	25.562	25.5697	25.5778	25.5861	25.5947	25.6035	25.6126	25.622	25.6316	25.6415	25.6516	25.6619	25.6725	25.6833	25.6943	25.7056	25.717	25.7287	25.7406	25.7526	25.7648
		13		27.2597	27.2601	27.2614	27.2636	27.2666	27.2705	27.2752	27.2808	27.2872	27.2944	27.3025	27.3114	27.3212	27.3317	27.3431	27.3552	27.3682	27.3819	27.3964	27.4116	27.4276	27.4443	27.4617	27.4798	27.4986	27.5181	27.5383	27.5591	27.5806	27.6027	27.6254	27.6487	27.6726	27.697	27.722	27.7476	27.7737	27.8003	27.8275	27.8551	27.8832	27.9117	27.9407	27.9702	28.0001	28.0303
		14		30.1186	30.1183	30.1175	30.1161	30.1141	30.1117	30.1086	30.1051	30.1009	30.0963	30.091	30.0853	30.0789	30.0721	30.0647	30.0567	30.0482	30.0392	30.0297	30.0196	30.0089	29.9978	29.9861	29.9738	29.9611	29.9478	29.934	29.9197	29.9049	29.8896	29.8737	29.8574	29.8405	29.8232	29.8053	29.787	29.7681	29.7488	29.729	29.7087	29.688	29.6668	29.6451	29.623	29.6004	29.5773
		15		29.2614	29.2612	29.2605	29.2593	29.2577	29.2556	29.2531	29.2501	29.2467	29.2427	29.2384	29.2335	29.2282	29.2225	29.2163	29.2096	29.2025	29.1949	29.1868	29.1784	29.1694	29.16	29.1502	29.1399	29.1291	29.1179	29.1062	29.0942	29.0816	29.0686	29.0552	29.0413	29.027	29.0123	28.9971	28.9815	28.9654	28.949	28.9321	28.9147	28.897	28.8788	28.8602	28.8412	28.8218	28.802
		16		30.9554	30.9555	30.9556	30.9558	30.956	30.9563	30.9567	30.9572	30.9577	30.9582	30.9589	30.9595	30.9603	30.9611	30.9619	30.9627	30.9636	30.9646	30.9655	30.9665	30.9674	30.9684	30.9694	30.9703	30.9713	30.9722	30.9731	30.974	30.9748	30.9756	30.9763	30.977	30.9776	30.9781	30.9785	30.9788	30.9791	30.9792	30.9792	30.9791	30.9789	30.9786	30.9781	30.9774	30.9766	30.9757
		17		31.7655	31.7659	31.7669	31.7685	31.7709	31.7739	31.7775	31.7818	31.7867	31.7923	31.7985	31.8054	31.8128	31.8208	31.8295	31.8387	31.8484	31.8588	31.8696	31.881	31.8929	31.9053	31.9181	31.9314	31.9452	31.9594	31.974	31.989	32.0043	32.02	32.036	32.0524	32.069	32.0859	32.1031	32.1205	32.1381	32.156	32.174	32.1921	32.2104	32.2288	32.2473	32.2659	32.2846	32.3033
		18		34.0492	34.0491	34.0488	34.0484	34.0478	34.0471	34.0462	34.0451	34.0439	34.0425	34.041	34.0393	34.0374	34.0355	34.0333	34.031	34.0286	34.0261	34.0234	34.0206	34.0177	34.0146	34.0114	34.0082	34.0048	34.0013	33.9977	33.994	33.9903	33.9864	33.9825	33.9785	33.9745	33.9703	33.9662	33.9619	33.9576	33.9533	33.9489	33.9445	33.94	33.9355	33.931	33.9265	33.9219	33.9173
		19		32.9231	32.9225	32.9207	32.9176	32.9134	32.9079	32.9012	32.8933	32.8842	32.8739	32.8624	32.8497	32.8357	32.8206	32.8043	32.7867	32.768	32.7481	32.727	32.7048	32.6813	32.6567	32.6309	32.604	32.5759	32.5466	32.5162	32.4847	32.452	32.4182	32.3833	32.3473	32.3102	32.2719	32.2326	32.1922	32.1508	32.1082	32.0647	32.02	31.9744	31.9277	31.8801	31.8314	31.7817	31.7311
		20		30.4669	30.4666	30.4656	30.4639	30.4615	30.4585	30.4548	30.4505	30.4455	30.4398	30.4334	30.4264	30.4187	30.4104	30.4014	30.3917	30.3814	30.3705	30.3588	30.3466	30.3337	30.3201	30.306	30.2911	30.2757	30.2596	30.2429	30.2256	30.2077	30.1891	30.17	30.1502	30.1299	30.109	30.0874	30.0653	30.0427	30.0194	29.9956	29.9713	29.9464	29.9209	29.8949	29.8684	29.8414	29.8139
		21		18.3672	18.3677	18.3693	18.372	18.3758	18.3806	18.3865	18.3935	18.4015	18.4106	18.4207	18.4318	18.4439	18.4571	18.4712	18.4863	18.5024	18.5195	18.5375	18.5564	18.5762	18.5969	18.6184	18.6409	18.6641	18.6882	18.7131	18.7387	18.7651	18.7922	18.8201	18.8486	18.8778	18.9076	18.9381	18.9692	19.0008	19.033	19.0657	19.099	19.1327	19.1669	19.2016	19.2366	19.2721	19.3079
		22		37.4709	37.471	37.4713	37.4718	37.4724	37.4733	37.4743	37.4755	37.4769	37.4784	37.4801	37.482	37.4841	37.4863	37.4886	37.4911	37.4938	37.4965	37.4995	37.5025	37.5056	37.5089	37.5122	37.5157	37.5192	37.5228	37.5265	37.5303	37.5341	37.5379	37.5418	37.5457	37.5496	37.5536	37.5575	37.5615	37.5654	37.5693	37.5732	37.5771	37.5809	37.5846	37.5883	37.5919	37.5955	37.5989
		23		29.9686	29.9681	29.9667	29.9643	29.961	29.9567	29.9515	29.9454	29.9383	29.9302	29.9212	29.9113	29.9004	29.8886	29.8759	29.8622	29.8476	29.8321	29.8156	29.7982	29.7799	29.7607	29.7405	29.7195	29.6975	29.6746	29.6508	29.6261	29.6005	29.574	29.5467	29.5184	29.4893	29.4593	29.4284	29.3967	29.3641	29.3306	29.2963	29.2612	29.2252	29.1884	29.1508	29.1123	29.0731	29.0331
		24		30.9326	30.9322	30.9311	30.9292	30.9265	30.9231	30.919	30.914	30.9083	30.9019	30.8947	30.8867	30.878	30.8685	30.8583	30.8473	30.8355	30.823	30.8097	30.7957	30.7809	30.7654	30.749	30.732	30.7141	30.6955	30.6762	30.656	30.6352	30.6135	30.5911	30.568	30.544	30.5194	30.4939	30.4677	30.4408	30.4131	30.3846	30.3554	30.3254	30.2947	30.2632	30.231	30.198	30.1643
		25		38.9249	38.9245	38.9235	38.9216	38.9191	38.9158	38.9119	38.9071	38.9017	38.8955	38.8886	38.881	38.8726	38.8635	38.8537	38.8431	38.8318	38.8198	38.807	38.7935	38.7792	38.7642	38.7484	38.7318	38.7146	38.6965	38.6777	38.6581	38.6378	38.6167	38.5948	38.5722	38.5488	38.5245	38.4995	38.4738	38.4472	38.4198	38.3917	38.3627	38.3329	38.3024	38.271	38.2388	38.2058	38.172
		26		28.3167	28.3166	28.3161	28.3153	28.3143	28.3129	28.3112	28.3092	28.3068	28.3042	28.3013	28.298	28.2944	28.2905	28.2863	28.2818	28.2769	28.2717	28.2662	28.2604	28.2542	28.2477	28.2408	28.2336	28.226	28.2181	28.2099	28.2013	28.1923	28.183	28.1734	28.1633	28.1529	28.1421	28.131	28.1194	28.1075	28.0952	28.0825	28.0695	28.056	28.0422	28.0279	28.0133	27.9982	27.9828
		27		32.7377	32.7374	32.7368	32.7357	32.7342	32.7322	32.7298	32.727	32.7238	32.7201	32.7159	32.7114	32.7063	32.7009	32.695	32.6887	32.6819	32.6747	32.667	32.6589	32.6504	32.6414	32.6319	32.622	32.6116	32.6008	32.5896	32.5778	32.5656	32.553	32.5399	32.5263	32.5123	32.4978	32.4828	32.4674	32.4514	32.4351	32.4182	32.4009	32.383	32.3648	32.346	32.3267	32.307	32.2868
		28		35.806	35.8058	35.8055	35.8049	35.804	35.8029	35.8015	35.7999	35.7981	35.796	35.7936	35.791	35.7882	35.785	35.7817	35.778	35.7741	35.77	35.7656	35.7609	35.7559	35.7507	35.7452	35.7394	35.7334	35.727	35.7204	35.7135	35.7063	35.6988	35.691	35.6829	35.6745	35.6658	35.6568	35.6474	35.6378	35.6278	35.6176	35.6069	35.596	35.5847	35.5731	35.5612	35.5489	35.5363
		29		26.4833	26.4835	26.484	26.4847	26.4858	26.4872	26.4889	26.4909	26.4932	26.4959	26.4988	26.502	26.5055	26.5092	26.5133	26.5176	26.5222	26.5271	26.5323	26.5377	26.5433	26.5492	26.5553	26.5617	26.5682	26.575	26.582	26.5892	26.5966	26.6042	26.612	26.6199	26.628	26.6362	26.6446	26.6531	26.6618	26.6705	26.6794	26.6883	26.6973	26.7065	26.7156	26.7249	26.7342	26.7435
		30		29.037	29.0364	29.0346	29.0316	29.0274	29.022	29.0154	29.0076	28.9986	28.9885	28.9771	28.9646	28.9508	28.9359	28.9199	28.9026	28.8842	28.8646	28.8438	28.8219	28.7988	28.7745	28.7491	28.7226	28.695	28.6662	28.6363	28.6052	28.5731	28.5398	28.5055	28.4701	28.4336	28.396	28.3573	28.3176	28.2769	28.2351	28.1923	28.1485	28.1037	28.0579	28.0111	27.9633	27.9146	27.8649
		31		20.638	20.6383	20.6391	20.6403	20.6421	20.6444	20.6472	20.6505	20.6543	20.6586	20.6634	20.6687	20.6744	20.6806	20.6873	20.6945	20.7021	20.7101	20.7186	20.7275	20.7368	20.7466	20.7567	20.7673	20.7782	20.7895	20.8012	20.8132	20.8255	20.8382	20.8512	20.8645	20.8781	20.8919	20.9061	20.9205	20.9352	20.95	20.9652	20.9805	20.996	21.0117	21.0276	21.0437	21.0599	21.0762
		32		21.1501	21.1499	21.1492	21.1481	21.1466	21.1447	21.1423	21.1395	21.1362	21.1326	21.1285	21.124	21.119	21.1137	21.1079	21.1018	21.0952	21.0883	21.081	21.0732	21.0651	21.0567	21.0478	21.0386	21.0291	21.0192	21.009	20.9984	20.9875	20.9763	20.9648	20.953	20.9409	20.9286	20.9159	20.903	20.8899	20.8765	20.8629	20.849	20.835	20.8207	20.8063	20.7917	20.7769	20.7619
		33		34.9601	34.9598	34.9588	34.9571	34.9548	34.9517	34.948	34.9437	34.9386	34.9329	34.9265	34.9195	34.9117	34.9033	34.8942	34.8845	34.8741	34.863	34.8512	34.8388	34.8257	34.8119	34.7975	34.7824	34.7666	34.7502	34.7331	34.7153	34.6969	34.6778	34.658	34.6376	34.6165	34.5948	34.5724	34.5493	34.5256	34.5012	34.4762	34.4505	34.4241	34.3971	34.3695	34.3412	34.3122	34.2826
		34		51.6919	51.6915	51.6904	51.6886	51.686	51.6827	51.6787	51.6739	51.6684	51.6622	51.6552	51.6475	51.6391	51.6299	51.62	51.6093	51.5979	51.5857	51.5728	51.5592	51.5448	51.5296	51.5137	51.497	51.4796	51.4614	51.4424	51.4227	51.4022	51.3809	51.3589	51.3361	51.3124	51.2881	51.2629	51.2369	51.2101	51.1826	51.1542	51.1251	51.0951	51.0644	51.0328	51.0004	50.9672	50.9332
	Power Spectra Imm		Frequency (Hz)	0	0.0125668	0.0251335	0.0377003	0.050267	0.0628338	0.0754006	0.0879673	0.100534	0.113101	0.125668	0.138234	0.150801	0.163368	0.175935	0.188501	0.201068	0.213635	0.226202	0.238768	0.251335	0.263902	0.276469	0.289036	0.301602	0.314169	0.326736	0.339303	0.351869	0.364436	0.377003	0.38957	0.402136	0.414703	0.42727	0.439837	0.452403	0.46497	0.477537	0.490104	0.50267	0.515237	0.527804	0.540371	0.552937	0.565504
		N sessions
		1		29.142	29.1421	29.1424	29.143	29.1438	29.1448	29.146	29.1474	29.1491	29.1509	29.153	29.1553	29.1577	29.1603	29.1631	29.166	29.1691	29.1724	29.1757	29.1792	29.1829	29.1866	29.1904	29.1943	29.1982	29.2022	29.2063	29.2104	29.2145	29.2186	29.2226	29.2267	29.2307	29.2347	29.2386	29.2424	29.2462	29.2498	29.2533	29.2567	29.2599	29.263	29.2659	29.2686	29.2711	29.2734
		2		18.5205	18.5214	18.5238	18.528	18.5337	18.5411	18.5501	18.5607	18.5728	18.5866	18.6019	18.6186	18.6369	18.6566	18.6778	18.7004	18.7243	18.7495	18.776	18.8038	18.8328	18.8629	18.8942	18.9265	18.9599	18.9943	19.0296	19.0658	19.1029	19.1408	19.1795	19.219	19.2591	19.2999	19.3413	19.3832	19.4257	19.4686	19.512	19.5558	19.6	19.6445	19.6894	19.7344	19.7798	19.8253
		3		22.9958	22.9959	22.9963	22.9969	22.9977	22.9988	23.0002	23.0017	23.0035	23.0056	23.0078	23.0103	23.013	23.0159	23.019	23.0223	23.0258	23.0294	23.0333	23.0373	23.0414	23.0457	23.0502	23.0547	23.0594	23.0642	23.0691	23.0741	23.0791	23.0842	23.0894	23.0946	23.0999	23.1052	23.1105	23.1158	23.1211	23.1263	23.1316	23.1368	23.1419	23.147	23.152	23.1569	23.1618	23.1665
		4		17.7045	17.7056	17.709	17.7146	17.7224	17.7325	17.7447	17.7591	17.7757	17.7943	17.815	17.8378	17.8625	17.8892	17.9178	17.9482	17.9804	18.0144	18.05	18.0872	18.126	18.1662	18.2079	18.251	18.2954	18.341	18.3877	18.4356	18.4845	18.5345	18.5853	18.637	18.6895	18.7427	18.7967	18.8512	18.9063	18.962	19.0181	19.0747	19.1316	19.1888	19.2463	19.304	19.3619	19.42
		5		17.7196	17.721	17.725	17.7316	17.7409	17.7528	17.7673	17.7844	17.8039	17.826	17.8505	17.8773	17.9064	17.9378	17.9714	18.0071	18.0448	18.0846	18.1261	18.1695	18.2147	18.2615	18.3098	18.3597	18.4109	18.4635	18.5174	18.5723	18.6284	18.6855	18.7435	18.8024	18.8621	18.9224	18.9835	19.045	19.1071	19.1697	19.2326	19.2959	19.3594	19.4232	19.4871	19.5511	19.6152	19.6793
		6		14.6303	14.6316	14.6355	14.642	14.6511	14.6627	14.6769	14.6936	14.7128	14.7343	14.7583	14.7845	14.813	14.8438	14.8766	14.9116	14.9485	14.9873	15.028	15.0705	15.1147	15.1605	15.2078	15.2566	15.3068	15.3582	15.4109	15.4647	15.5196	15.5755	15.6323	15.6899	15.7482	15.8073	15.867	15.9272	15.9879	16.0491	16.1106	16.1724	16.2345	16.2968	16.3592	16.4217	16.4843	16.5469
		7		11.6033	11.6045	11.6079	11.6137	11.6218	11.6321	11.6447	11.6595	11.6766	11.6958	11.7171	11.7405	11.766	11.7934	11.8228	11.8541	11.8872	11.9221	11.9587	11.9969	12.0367	12.0781	12.1209	12.1651	12.2106	12.2574	12.3054	12.3545	12.4047	12.4558	12.5079	12.5609	12.6146	12.6691	12.7243	12.7801	12.8365	12.8934	12.9507	13.0085	13.0666	13.125	13.1836	13.2425	13.3015	13.3607
		8		15.3928	15.3938	15.3968	15.4017	15.4086	15.4174	15.4282	15.4408	15.4554	15.4718	15.49	15.5101	15.532	15.5555	15.5808	15.6078	15.6364	15.6665	15.6982	15.7314	15.766	15.802	15.8394	15.8781	15.918	15.9591	16.0013	16.0446	16.089	16.1343	16.1806	16.2278	16.2758	16.3245	16.3741	16.4243	16.4751	16.5265	16.5785	16.631	16.6839	16.7372	16.7909	16.845	16.8993	16.9539
		9		13.2266	13.228	13.2323	13.2394	13.2493	13.2621	13.2776	13.2959	13.3168	13.3404	13.3665	13.3952	13.4263	13.4598	13.4956	13.5337	13.5739	13.6162	13.6605	13.7067	13.7547	13.8044	13.8557	13.9086	13.963	14.0187	14.0757	14.1339	14.1932	14.2535	14.3147	14.3769	14.4397	14.5033	14.5676	14.6324	14.6976	14.7633	14.8294	14.8958	14.9624	15.0291	15.096	15.163	15.23	15.297
		10		14.081	14.0825	14.0868	14.094	14.104	14.1168	14.1324	14.1508	14.1719	14.1957	14.222	14.2509	14.2823	14.3161	14.3523	14.3907	14.4313	14.4741	14.5188	14.5655	14.614	14.6643	14.7163	14.7699	14.8249	14.8814	14.9392	14.9983	15.0585	15.1198	15.182	15.2452	15.3092	15.3739	15.4394	15.5054	15.572	15.6391	15.7065	15.7743	15.8424	15.9107	15.9792	16.0479	16.1165	16.1852
		11		25.2913	25.2922	25.2951	25.2999	25.3066	25.3152	25.3257	25.338	25.3522	25.3681	25.3859	25.4054	25.4266	25.4495	25.4741	25.5002	25.5279	25.5572	25.5879	25.62	25.6534	25.6882	25.7243	25.7615	25.8	25.8395	25.8801	25.9217	25.9642	26.0076	26.0519	26.097	26.1428	26.1893	26.2364	26.2841	26.3323	26.3811	26.4302	26.4798	26.5297	26.58	26.6305	26.6812	26.7321	26.7832
		12		22.3722	22.3732	22.3761	22.3809	22.3877	22.3964	22.407	22.4194	22.4337	22.4499	22.4678	22.4875	22.509	22.5321	22.5569	22.5833	22.6113	22.6409	22.6719	22.7043	22.7382	22.7734	22.8098	22.8475	22.8864	22.9264	22.9674	23.0095	23.0526	23.0965	23.1414	23.187	23.2334	23.2805	23.3283	23.3766	23.4255	23.475	23.5249	23.5752	23.6259	23.6769	23.7282	23.7797	23.8315	23.8834
		13		24.5259	24.5261	24.5268	24.5279	24.5295	24.5315	24.534	24.5369	24.5403	24.5441	24.5484	24.5531	24.5582	24.5638	24.5698	24.5762	24.583	24.5903	24.5979	24.606	24.6144	24.6232	24.6325	24.6421	24.652	24.6624	24.6731	24.6841	24.6955	24.7072	24.7192	24.7316	24.7443	24.7573	24.7705	24.7841	24.7979	24.812	24.8264	24.841	24.8558	24.8709	24.8862	24.9018	24.9175	24.9334
		14		27.6651	27.6649	27.6643	27.6633	27.662	27.6602	27.6581	27.6556	27.6527	27.6495	27.6459	27.6418	27.6375	27.6327	27.6276	27.6222	27.6164	27.6102	27.6037	27.5969	27.5897	27.5822	27.5744	27.5662	27.5578	27.549	27.54	27.5306	27.521	27.5111	27.5009	27.4905	27.4799	27.4689	27.4578	27.4464	27.4348	27.423	27.411	27.3988	27.3865	27.3739	27.3612	27.3484	27.3354	27.3222
		15		27.3431	27.3429	27.3423	27.3413	27.3398	27.338	27.3357	27.333	27.33	27.3265	27.3226	27.3184	27.3138	27.3088	27.3034	27.2977	27.2916	27.2852	27.2785	27.2714	27.264	27.2563	27.2483	27.2401	27.2315	27.2228	27.2137	27.2045	27.195	27.1853	27.1755	27.1654	27.1552	27.1449	27.1344	27.1238	27.1131	27.1023	27.0915	27.0806	27.0697	27.0587	27.0478	27.0368	27.0259	27.0151
		16		23.3811	23.3811	23.3812	23.3813	23.3814	23.3816	23.3819	23.3822	23.3825	23.3829	23.3833	23.3837	23.3843	23.3848	23.3854	23.3861	23.3868	23.3876	23.3884	23.3893	23.3903	23.3913	23.3923	23.3935	23.3947	23.3959	23.3973	23.3987	23.4001	23.4017	23.4033	23.405	23.4068	23.4086	23.4106	23.4126	23.4147	23.4169	23.4191	23.4215	23.4239	23.4265	23.4291	23.4318	23.4346	23.4375
		17		26.6809	26.6812	26.6822	26.6838	26.686	26.6889	26.6924	26.6965	26.7013	26.7067	26.7127	26.7193	26.7265	26.7343	26.7428	26.7518	26.7614	26.7715	26.7823	26.7936	26.8054	26.8178	26.8307	26.8441	26.858	26.8725	26.8874	26.9028	26.9186	26.9349	26.9517	26.9688	26.9864	27.0044	27.0228	27.0415	27.0606	27.0801	27.0999	27.12	27.1404	27.1611	27.1821	27.2033	27.2248	27.2465
		18		30.8486	30.8489	30.8498	30.8513	30.8535	30.8562	30.8595	30.8633	30.8678	30.8729	30.8785	30.8846	30.8913	30.8986	30.9063	30.9146	30.9234	30.9326	30.9424	30.9525	30.9632	30.9742	30.9856	30.9975	31.0097	31.0222	31.0351	31.0483	31.0619	31.0756	31.0897	31.104	31.1185	31.1332	31.148	31.1631	31.1783	31.1936	31.209	31.2245	31.24	31.2556	31.2712	31.2869	31.3025	31.3181
		19		22.4121	22.4123	22.4129	22.414	22.4154	22.4173	22.4195	22.4222	22.4252	22.4287	22.4326	22.4369	22.4415	22.4466	22.452	22.4579	22.4641	22.4707	22.4776	22.485	22.4927	22.5007	22.5091	22.5179	22.527	22.5364	22.5462	22.5563	22.5667	22.5774	22.5884	22.5997	22.6114	22.6233	22.6354	22.6479	22.6606	22.6736	22.6868	22.7003	22.714	22.7279	22.7421	22.7564	22.771	22.7857
		20		29.3089	29.3088	29.3084	29.3078	29.307	29.306	29.3047	29.3031	29.3013	29.2993	29.2971	29.2946	29.2919	29.289	29.2858	29.2824	29.2787	29.2748	29.2707	29.2664	29.2618	29.257	29.252	29.2467	29.2412	29.2355	29.2295	29.2234	29.217	29.2104	29.2035	29.1965	29.1892	29.1817	29.174	29.1661	29.1579	29.1496	29.141	29.1322	29.1232	29.1141	29.1047	29.0951	29.0853	29.0753
		21		30.9346	30.9345	30.9344	30.9343	30.9341	30.9339	30.9336	30.9332	30.9328	30.9323	30.9317	30.9311	30.9304	30.9297	30.9288	30.9279	30.9269	30.9258	30.9246	30.9233	30.9219	30.9205	30.9189	30.9172	30.9153	30.9134	30.9113	30.9091	30.9067	30.9042	30.9015	30.8987	30.8957	30.8926	30.8893	30.8857	30.882	30.8782	30.8741	30.8698	30.8653	30.8605	30.8556	30.8504	30.845	30.8393
		22		36.822	36.8219	36.8219	36.8218	36.8216	36.8214	36.8212	36.8209	36.8205	36.8201	36.8196	36.8191	36.8185	36.8179	36.8172	36.8164	36.8156	36.8146	36.8136	36.8125	36.8113	36.81	36.8086	36.8072	36.8056	36.8038	36.802	36.8	36.7979	36.7957	36.7933	36.7908	36.7881	36.7853	36.7823	36.7791	36.7757	36.7722	36.7685	36.7645	36.7604	36.7561	36.7515	36.7468	36.7418	36.7366
		23		24.7435	24.7432	24.742	24.7402	24.7375	24.7342	24.7301	24.7252	24.7196	24.7132	24.7062	24.6983	24.6898	24.6805	24.6705	24.6597	24.6483	24.6361	24.6232	24.6096	24.5953	24.5802	24.5645	24.5481	24.531	24.5133	24.4948	24.4757	24.456	24.4356	24.4145	24.3928	24.3705	24.3476	24.324	24.2999	24.2751	24.2498	24.2239	24.1975	24.1705	24.143	24.1149	24.0863	24.0573	24.0277
		24		29.8997	29.8993	29.8981	29.896	29.8932	29.8895	29.885	29.8797	29.8736	29.8667	29.8589	29.8503	29.8409	29.8307	29.8197	29.8079	29.7952	29.7817	29.7674	29.7523	29.7364	29.7197	29.7021	29.6837	29.6645	29.6445	29.6237	29.602	29.5796	29.5563	29.5322	29.5073	29.4816	29.455	29.4277	29.3995	29.3706	29.3408	29.3102	29.2788	29.2466	29.2135	29.1797	29.1451	29.1097	29.0734
		25		37.0379	37.0375	37.036	37.0335	37.0301	37.0257	37.0204	37.014	37.0067	36.9984	36.9891	36.9789	36.9676	36.9554	36.9422	36.928	36.9129	36.8967	36.8796	36.8615	36.8424	36.8223	36.8013	36.7792	36.7562	36.7322	36.7072	36.6812	36.6542	36.6262	36.5972	36.5673	36.5363	36.5043	36.4714	36.4374	36.4025	36.3665	36.3296	36.2917	36.2527	36.2128	36.1718	36.1299	36.0869	36.0429
		26		21.4333	21.4337	21.4348	21.4366	21.4391	21.4424	21.4464	21.4511	21.4565	21.4625	21.4693	21.4768	21.485	21.4938	21.5033	21.5135	21.5242	21.5357	21.5477	21.5604	21.5736	21.5875	21.6019	21.6168	21.6323	21.6484	21.6649	21.682	21.6995	21.7175	21.736	21.7549	21.7743	21.794	21.8142	21.8347	21.8556	21.8768	21.8984	21.9203	21.9426	21.9651	21.9879	22.0109	22.0342	22.0578
		27		26.9825	26.9821	26.981	26.979	26.9764	26.9729	26.9687	26.9637	26.9579	26.9514	26.9441	26.9361	26.9273	26.9177	26.9074	26.8964	26.8846	26.8721	26.8589	26.8449	26.8303	26.8149	26.7988	26.782	26.7645	26.7463	26.7274	26.7078	26.6876	26.6668	26.6452	26.6231	26.6003	26.5768	26.5528	26.5282	26.5029	26.4771	26.4507	26.4237	26.3962	26.3682	26.3396	26.3105	26.2809	26.2508
		28		28.7514	28.7511	28.7503	28.7489	28.7471	28.7447	28.7417	28.7382	28.7342	28.7296	28.7245	28.7189	28.7127	28.706	28.6987	28.6909	28.6825	28.6736	28.6641	28.654	28.6435	28.6323	28.6206	28.6083	28.5955	28.5821	28.5681	28.5536	28.5385	28.5228	28.5065	28.4897	28.4722	28.4542	28.4356	28.4164	28.3966	28.3762	28.3553	28.3337	28.3115	28.2887	28.2653	28.2413	28.2167	28.1915
		29		16.5432	16.5443	16.5473	16.5525	16.5597	16.5689	16.5801	16.5933	16.6085	16.6256	16.6447	16.6656	16.6884	16.7129	16.7393	16.7673	16.7971	16.8284	16.8614	16.8959	16.9318	16.9692	17.008	17.0481	17.0895	17.132	17.1758	17.2206	17.2665	17.3133	17.3611	17.4098	17.4593	17.5096	17.5606	17.6123	17.6646	17.7175	17.7709	17.8248	17.8791	17.9338	17.9889	18.0442	18.0999	18.1557
		30		18.4258	18.4267	18.4292	18.4334	18.4393	18.4468	18.456	18.4668	18.4793	18.4933	18.5089	18.526	18.5446	18.5648	18.5864	18.6093	18.6337	18.6594	18.6864	18.7147	18.7442	18.7749	18.8067	18.8395	18.8735	18.9084	18.9442	18.981	19.0186	19.0571	19.0963	19.1362	19.1768	19.218	19.2598	19.3021	19.345	19.3883	19.432	19.476	19.5204	19.5651	19.6101	19.6552	19.7006	19.7461
		31		21.128	21.1291	21.1322	21.1375	21.1449	21.1543	21.1658	21.1794	21.1949	21.2125	21.232	21.2534	21.2767	21.3018	21.3287	21.3573	21.3877	21.4196	21.4532	21.4883	21.5249	21.5628	21.6022	21.6428	21.6847	21.7277	21.7719	21.8171	21.8634	21.9105	21.9586	22.0075	22.0571	22.1075	22.1585	22.2101	22.2623	22.3149	22.368	22.4215	22.4754	22.5295	22.5839	22.6386	22.6934	22.7483
		32		18.8971	18.8979	18.9003	18.9042	18.9098	18.9169	18.9255	18.9358	18.9475	18.9608	18.9755	18.9918	19.0094	19.0285	19.049	19.0709	19.0941	19.1186	19.1444	19.1714	19.1996	19.229	19.2595	19.2912	19.3238	19.3575	19.3922	19.4278	19.4643	19.5017	19.5398	19.5788	19.6185	19.6589	19.7	19.7417	19.7839	19.8268	19.8701	19.9139	19.9581	20.0028	20.0478	20.0932	20.1388	20.1848
		33		31.5118	31.5116	31.5109	31.5098	31.5081	31.506	31.5035	31.5005	31.497	31.493	31.4886	31.4837	31.4783	31.4725	31.4662	31.4594	31.4521	31.4444	31.4362	31.4275	31.4183	31.4086	31.3985	31.3878	31.3767	31.3651	31.353	31.3404	31.3272	31.3136	31.2995	31.2849	31.2698	31.2542	31.2381	31.2214	31.2043	31.1866	31.1684	31.1497	31.1305	31.1108	31.0906	31.0698	31.0485	31.0267
		34		35.4437	35.4435	35.4426	35.4412	35.4393	35.4368	35.4337	35.4301	35.4259	35.4212	35.4159	35.41	35.4036	35.3966	35.3891	35.381	35.3723	35.3631	35.3533	35.343	35.3321	35.3206	35.3085	35.2959	35.2828	35.269	35.2547	35.2398	35.2244	35.2084	35.1918	35.1747	35.1569	35.1386	35.1198	35.1003	35.0803	35.0597	35.0386	35.0168	34.9945	34.9717	34.9482	34.9242	34.8996	34.8744
[truncated: 3,139 more columns]

## Sheet: Figure 2b
Figure 2b
	Avg Spectrogram
			Time	-2	-1.98485	-1.9697	-1.95455	-1.93939	-1.92424	-1.90909	-1.89394	-1.87879	-1.86364	-1.84848	-1.83333	-1.81818	-1.80303	-1.78788	-1.77273	-1.75758	-1.74242	-1.72727	-1.71212	-1.69697	-1.68182	-1.66667	-1.65152	-1.63636	-1.62121	-1.60606	-1.59091	-1.57576	-1.56061	-1.54545	-1.5303	-1.51515	-1.5	-1.48485	-1.4697	-1.45455	-1.43939	-1.42424	-1.40909	-1.39394	-1.37879	-1.36364	-1.34848	-1.33333	-1.31818
		Frequency (Hz)
		0		-8.01721	-8.01795	-8.02463	-8.05926	-8.09335	-8.12162	-8.12095	-8.1201	-8.13142	-8.1462	-8.14594	-8.14679	-8.14672	-8.13671	-8.11878	-8.11195	-8.12825	-8.13978	-8.13728	-8.11866	-8.09492	-8.0778	-8.07398	-8.09148	-8.11573	-8.1244	-8.12774	-8.10959	-8.0778	-8.04867	-8.03155	-8.04452	-8.06903	-8.10197	-8.13625	-8.16279	-8.16677	-8.15071	-8.14154	-8.13208	-8.13365	-8.11388	-8.09587	-8.07668	-8.06446	-8.07271
		0.612245		-7.15919	-7.14513	-7.13627	-7.14251	-7.15396	-7.15429	-7.16	-7.15841	-7.16003	-7.15798	-7.15097	-7.14496	-7.14336	-7.13889	-7.13038	-7.12776	-7.13635	-7.14808	-7.14666	-7.13304	-7.12439	-7.11829	-7.10959	-7.11304	-7.12432	-7.1402	-7.15385	-7.16645	-7.17184	-7.17011	-7.16849	-7.16472	-7.16134	-7.16001	-7.1548	-7.14965	-7.1478	-7.14452	-7.14151	-7.14118	-7.13878	-7.13914	-7.13898	-7.14225	-7.14427	-7.14386
		1.22449		-5.75066	-5.75558	-5.7632	-5.76864	-5.77594	-5.78046	-5.78293	-5.78281	-5.77882	-5.77304	-5.76761	-5.76656	-5.76035	-5.75663	-5.75069	-5.74357	-5.73625	-5.72974	-5.72467	-5.72086	-5.72297	-5.72244	-5.71973	-5.72059	-5.72299	-5.72436	-5.72201	-5.71452	-5.71581	-5.71791	-5.71209	-5.70954	-5.70765	-5.70839	-5.71493	-5.71543	-5.70933	-5.70475	-5.6964	-5.68855	-5.68975	-5.69418	-5.69895	-5.69591	-5.68785	-5.68133
		1.83673		-4.89454	-4.88705	-4.88448	-4.87653	-4.86135	-4.84789	-4.84442	-4.84591	-4.84687	-4.84309	-4.84145	-4.84539	-4.85008	-4.85306	-4.85408	-4.852	-4.84495	-4.83583	-4.83401	-4.83677	-4.84208	-4.83783	-4.82912	-4.81759	-4.81358	-4.81444	-4.80844	-4.80512	-4.806	-4.80457	-4.79914	-4.79628	-4.79024	-4.78232	-4.77335	-4.77003	-4.767	-4.77149	-4.77105	-4.76627	-4.7651	-4.76996	-4.77399	-4.77542	-4.77985	-4.78747
		2.44898		-4.07504	-4.06923	-4.06508	-4.05696	-4.04599	-4.03234	-4.01851	-4.01182	-4.00803	-4.00785	-4.00374	-3.99777	-3.99132	-3.98368	-3.97614	-3.97078	-3.96493	-3.95832	-3.95181	-3.94967	-3.94407	-3.93488	-3.93137	-3.92676	-3.92375	-3.92071	-3.92118	-3.92186	-3.91573	-3.90829	-3.90814	-3.90924	-3.91113	-3.9113	-3.90686	-3.90299	-3.8956	-3.89231	-3.88331	-3.87236	-3.86497	-3.85459	-3.83928	-3.82392	-3.81398	-3.81228
		3.06122		-3.53744	-3.5269	-3.51644	-3.50373	-3.48998	-3.47501	-3.46248	-3.45714	-3.44899	-3.43878	-3.42966	-3.42058	-3.41435	-3.40757	-3.39961	-3.3902	-3.37907	-3.37055	-3.36405	-3.35793	-3.35177	-3.3482	-3.34609	-3.34173	-3.33629	-3.32682	-3.31914	-3.31336	-3.30584	-3.2994	-3.29201	-3.28292	-3.27963	-3.27692	-3.27068	-3.26618	-3.26488	-3.26315	-3.26278	-3.25964	-3.25633	-3.2494	-3.23999	-3.23119	-3.2242	-3.2192
		3.67347		-2.9378	-2.93052	-2.92467	-2.92118	-2.91893	-2.91539	-2.90714	-2.89768	-2.89438	-2.8919	-2.88768	-2.87654	-2.86496	-2.85597	-2.84817	-2.84039	-2.83232	-2.82286	-2.81231	-2.79967	-2.79125	-2.78785	-2.7832	-2.77818	-2.76791	-2.75585	-2.75009	-2.74888	-2.74944	-2.74711	-2.73849	-2.7305	-2.72568	-2.72726	-2.73002	-2.73176	-2.734	-2.72982	-2.72485	-2.72143	-2.71836	-2.71198	-2.70487	-2.69266	-2.67456	-2.66153
		4.28571		-2.25734	-2.24968	-2.24272	-2.23896	-2.23851	-2.2395	-2.2383	-2.23469	-2.23156	-2.22678	-2.21993	-2.21235	-2.2078	-2.20598	-2.20091	-2.19382	-2.18695	-2.1802	-2.17803	-2.17524	-2.17345	-2.1711	-2.16213	-2.15234	-2.14439	-2.13945	-2.13514	-2.12504	-2.11518	-2.10665	-2.09708	-2.09075	-2.08032	-2.06846	-2.06024	-2.05286	-2.046	-2.03519	-2.02621	-2.01792	-2.01012	-2.00497	-1.99742	-1.98991	-1.98081	-1.97311
		4.89796		-1.40297	-1.398	-1.39427	-1.39374	-1.39533	-1.39362	-1.38848	-1.38002	-1.37332	-1.36727	-1.35785	-1.34596	-1.33781	-1.33531	-1.33324	-1.32665	-1.32731	-1.33032	-1.32985	-1.3286	-1.32582	-1.3201	-1.31347	-1.30991	-1.30598	-1.30427	-1.30277	-1.29943	-1.29323	-1.28302	-1.27326	-1.2633	-1.25255	-1.24287	-1.23429	-1.22488	-1.21543	-1.20833	-1.20004	-1.19093	-1.18169	-1.17535	-1.16874	-1.16254	-1.15934	-1.15755
		5.5102		-0.719318	-0.713887	-0.704843	-0.696567	-0.68719	-0.677321	-0.668408	-0.656839	-0.640594	-0.624782	-0.61313	-0.606025	-0.599902	-0.589351	-0.578397	-0.567698	-0.560419	-0.556594	-0.552543	-0.548801	-0.544028	-0.535295	-0.530896	-0.529255	-0.532019	-0.533964	-0.533363	-0.530092	-0.528947	-0.52958	-0.525885	-0.52088	-0.519286	-0.517734	-0.512327	-0.505886	-0.498773	-0.495451	-0.492694	-0.488888	-0.48424	-0.479805	-0.473892	-0.467611	-0.464346	-0.459654
		6.12245		-0.233109	-0.235255	-0.234963	-0.234072	-0.2299	-0.22451	-0.225152	-0.222876	-0.218281	-0.216753	-0.217697	-0.220858	-0.221822	-0.219612	-0.214026	-0.212933	-0.211415	-0.208396	-0.203971	-0.197675	-0.193994	-0.190026	-0.186713	-0.181744	-0.177591	-0.174305	-0.168371	-0.162252	-0.160913	-0.160923	-0.157982	-0.154908	-0.152203	-0.153467	-0.154648	-0.156382	-0.153989	-0.151867	-0.151198	-0.152995	-0.153179	-0.152639	-0.150929	-0.147025	-0.14316	-0.135689
		6.73469		-0.305808	-0.306531	-0.30562	-0.306932	-0.303739	-0.29793	-0.294898	-0.297145	-0.29775	-0.296967	-0.295773	-0.297797	-0.297783	-0.293153	-0.28485	-0.281581	-0.277894	-0.271046	-0.265841	-0.262598	-0.25919	-0.255583	-0.253419	-0.250779	-0.24776	-0.245392	-0.24305	-0.240397	-0.242006	-0.246352	-0.250518	-0.254296	-0.250848	-0.247128	-0.247265	-0.246019	-0.24348	-0.236503	-0.232975	-0.23227	-0.231976	-0.228982	-0.227872	-0.227896	-0.223804	-0.217412
		7.34694		-0.853472	-0.851916	-0.855074	-0.861729	-0.867488	-0.867463	-0.864787	-0.86794	-0.87357	-0.877311	-0.879466	-0.880164	-0.876586	-0.877195	-0.879431	-0.88131	-0.883632	-0.882795	-0.883049	-0.885186	-0.883938	-0.885154	-0.88581	-0.888515	-0.889798	-0.891587	-0.892994	-0.897657	-0.900252	-0.897316	-0.899916	-0.901797	-0.903475	-0.902195	-0.902447	-0.900411	-0.900683	-0.902451	-0.903187	-0.902636	-0.903148	-0.901335	-0.903573	-0.904741	-0.904165	-0.90513
		7.95918		-1.79071	-1.794	-1.80172	-1.80659	-1.81204	-1.81975	-1.82437	-1.8291	-1.83677	-1.84429	-1.85191	-1.8564	-1.86041	-1.8675	-1.87777	-1.88309	-1.88741	-1.89184	-1.89741	-1.90168	-1.90011	-1.89739	-1.89936	-1.90007	-1.89628	-1.8928	-1.89175	-1.89614	-1.89541	-1.89372	-1.89188	-1.89282	-1.89985	-1.90389	-1.90548	-1.90499	-1.90814	-1.91376	-1.91748	-1.92057	-1.92551	-1.92732	-1.92654	-1.9267	-1.92829	-1.93602
		8.57143		-3.089	-3.09168	-3.09349	-3.08901	-3.08724	-3.08794	-3.08488	-3.07589	-3.07441	-3.07139	-3.06415	-3.05405	-3.04836	-3.05072	-3.05365	-3.05209	-3.04818	-3.04882	-3.04922	-3.0432	-3.0395	-3.03928	-3.04447	-3.04784	-3.0477	-3.05045	-3.05513	-3.06165	-3.06414	-3.06724	-3.0698	-3.06767	-3.06831	-3.07192	-3.07435	-3.08082	-3.08579	-3.09152	-3.09559	-3.09902	-3.10306	-3.10608	-3.10528	-3.107	-3.11156	-3.11285
		9.18367		-4.33528	-4.33777	-4.33198	-4.32502	-4.31831	-4.3147	-4.31378	-4.31642	-4.3192	-4.3211	-4.31662	-4.31028	-4.30888	-4.30959	-4.30866	-4.30436	-4.30139	-4.29679	-4.29172	-4.28594	-4.29015	-4.2891	-4.28617	-4.28163	-4.2812	-4.27772	-4.27558	-4.27055	-4.27093	-4.27478	-4.27438	-4.2764	-4.27176	-4.26741	-4.26978	-4.27559	-4.28046	-4.28129	-4.28114	-4.2817	-4.2773	-4.2751	-4.28003	-4.28554	-4.28293	-4.27644
		9.79592		-5.37711	-5.36944	-5.36181	-5.36232	-5.35568	-5.3491	-5.351	-5.34922	-5.34798	-5.35205	-5.35521	-5.35778	-5.35543	-5.34936	-5.34734	-5.35837	-5.35739	-5.33852	-5.32388	-5.32371	-5.32207	-5.31516	-5.30328	-5.30232	-5.30752	-5.30506	-5.30178	-5.29928	-5.297	-5.28974	-5.28679	-5.28484	-5.27704	-5.27411	-5.27479	-5.2706	-5.26123	-5.25399	-5.24621	-5.23655	-5.22362	-5.20899	-5.20191	-5.19645	-5.1867	-5.16421
		10.4082		-6.10223	-6.10422	-6.10772	-6.11218	-6.10382	-6.0986	-6.10574	-6.11163	-6.11029	-6.11213	-6.11567	-6.12283	-6.1317	-6.12424	-6.11702	-6.11737	-6.11254	-6.10141	-6.09251	-6.09186	-6.09466	-6.09779	-6.08602	-6.08582	-6.09001	-6.08808	-6.08425	-6.07706	-6.069	-6.06258	-6.05029	-6.04218	-6.03668	-6.03721	-6.04096	-6.0346	-6.02342	-6.0155	-6.0072	-6.00542	-6.00114	-5.99901	-5.99316	-5.99016	-5.98759	-5.98208
		11.0204		-6.79267	-6.79351	-6.79131	-6.7902	-6.78644	-6.78084	-6.77307	-6.76455	-6.7582	-6.74694	-6.73936	-6.73688	-6.74009	-6.73696	-6.74037	-6.74066	-6.73206	-6.72829	-6.72349	-6.72373	-6.72403	-6.72642	-6.73277	-6.737	-6.74245	-6.75188	-6.76526	-6.77377	-6.76819	-6.77157	-6.77753	-6.77758	-6.7815	-6.78381	-6.77775	-6.77792	-6.77695	-6.7679	-6.75508	-6.74621	-6.73877	-6.73009	-6.71657	-6.70467	-6.69564	-6.69045
		11.6327		-7.15221	-7.16641	-7.16171	-7.15169	-7.15556	-7.15782	-7.15391	-7.14992	-7.15069	-7.14605	-7.14503	-7.14876	-7.14925	-7.15315	-7.1599	-7.15615	-7.15151	-7.15717	-7.1618	-7.15505	-7.15765	-7.16997	-7.17675	-7.17035	-7.16838	-7.16959	-7.16511	-7.1641	-7.17038	-7.17847	-7.178	-7.17403	-7.17057	-7.17001	-7.16908	-7.17328	-7.18174	-7.18618	-7.18292	-7.17753	-7.17021	-7.16513	-7.16541	-7.16196	-7.16187	-7.16764
		12.2449		-7.55313	-7.5557	-7.55426	-7.55152	-7.5547	-7.55508	-7.55553	-7.54949	-7.53776	-7.53219	-7.52887	-7.52001	-7.50747	-7.50737	-7.5104	-7.50739	-7.50497	-7.50253	-7.50437	-7.50546	-7.50918	-7.51201	-7.52332	-7.5271	-7.52232	-7.51681	-7.51981	-7.52746	-7.53752	-7.55084	-7.56238	-7.57487	-7.58308	-7.58283	-7.58629	-7.59829	-7.60787	-7.61437	-7.62098	-7.62156	-7.61819	-7.60781	-7.60252	-7.60187	-7.60337	-7.59363
		12.8571		-7.93144	-7.93399	-7.942	-7.94541	-7.95817	-7.97446	-7.98354	-7.98673	-7.98456	-7.98176	-7.9729	-7.96976	-7.96644	-7.96662	-7.96557	-7.95387	-7.94467	-7.93242	-7.92398	-7.91419	-7.9049	-7.90317	-7.90312	-7.89725	-7.88959	-7.88616	-7.88417	-7.88878	-7.896	-7.88733	-7.88296	-7.88654	-7.88471	-7.89973	-7.91612	-7.92408	-7.92788	-7.939	-7.95519	-7.95548	-7.95421	-7.95267	-7.94606	-7.94219	-7.94554	-7.93785
		13.4694		-8.24257	-8.23306	-8.23149	-8.23459	-8.24651	-8.24797	-8.2517	-8.25461	-8.25517	-8.25711	-8.25567	-8.25199	-8.25529	-8.25973	-8.25869	-8.25209	-8.24749	-8.23544	-8.22023	-8.21815	-8.20643	-8.19205	-8.18604	-8.18101	-8.17868	-8.16689	-8.16191	-8.15751	-8.14047	-8.12573	-8.13175	-8.13969	-8.15244	-8.16045	-8.15929	-8.15636	-8.15441	-8.15895	-8.17075	-8.1845	-8.19491	-8.20934	-8.2139	-8.20839	-8.20441	-8.21017
		14.0816		-8.57259	-8.58827	-8.59802	-8.59821	-8.60193	-8.5976	-8.58911	-8.57666	-8.58984	-8.59656	-8.58809	-8.58719	-8.58544	-8.57341	-8.56118	-8.55577	-8.54281	-8.53237	-8.52649	-8.52058	-8.50304	-8.49725	-8.49744	-8.49486	-8.49497	-8.49158	-8.48375	-8.47836	-8.47595	-8.47249	-8.47376	-8.48235	-8.49075	-8.50131	-8.50681	-8.50605	-8.51141	-8.51368	-8.50237	-8.50651	-8.52154	-8.5402	-8.54499	-8.54303	-8.53955	-8.54179
		14.6939		-8.89255	-8.89267	-8.88766	-8.88728	-8.87341	-8.86254	-8.85628	-8.84918	-8.8493	-8.85965	-8.85991	-8.85558	-8.85423	-8.83809	-8.82439	-8.82855	-8.82705	-8.83858	-8.84566	-8.83567	-8.83407	-8.83049	-8.82722	-8.84765	-8.85609	-8.85729	-8.86287	-8.85818	-8.85187	-8.86507	-8.86544	-8.86067	-8.86369	-8.86005	-8.84926	-8.84214	-8.83864	-8.83842	-8.83419	-8.83942	-8.84781	-8.84809	-8.84984	-8.85315	-8.84469	-8.83329
		15.3061		-9.14634	-9.14845	-9.15066	-9.15452	-9.1505	-9.14912	-9.14395	-9.14152	-9.14426	-9.14832	-9.15509	-9.15883	-9.16038	-9.15476	-9.1488	-9.15376	-9.13578	-9.14372	-9.16061	-9.15457	-9.15785	-9.16064	-9.15754	-9.15898	-9.14285	-9.13903	-9.15052	-9.15702	-9.16021	-9.15997	-9.14768	-9.1333	-9.11122	-9.1141	-9.1194	-9.12148	-9.13109	-9.13595	-9.14134	-9.13944	-9.13632	-9.13347	-9.13936	-9.14832	-9.15611	-9.15698
		15.9184		-9.44604	-9.44273	-9.43381	-9.43965	-9.45095	-9.45466	-9.45612	-9.46753	-9.45615	-9.45761	-9.4785	-9.47868	-9.48537	-9.49317	-9.49747	-9.49772	-9.49825	-9.48969	-9.49115	-9.49387	-9.50022	-9.50009	-9.49028	-9.4813	-9.46642	-9.45929	-9.46903	-9.47556	-9.46764	-9.46296	-9.46594	-9.46983	-9.46174	-9.45025	-9.44955	-9.44059	-9.4397	-9.43707	-9.45279	-9.45416	-9.45246	-9.44447	-9.44198	-9.44121	-9.45487	-9.45392
		16.5306		-9.67479	-9.6837	-9.68626	-9.68928	-9.68521	-9.68099	-9.67747	-9.6671	-9.66813	-9.6732	-9.67761	-9.67782	-9.67482	-9.67381	-9.68538	-9.6811	-9.68863	-9.6859	-9.68721	-9.71152	-9.72728	-9.73302	-9.75765	-9.74599	-9.75251	-9.76693	-9.76511	-9.76553	-9.77493	-9.7666	-9.76925	-9.77841	-9.77538	-9.76765	-9.76576	-9.76156	-9.76486	-9.76538	-9.76672	-9.77294	-9.75956	-9.75354	-9.74652	-9.7411	-9.75009	-9.74945
		17.1429		-9.89964	-9.88813	-9.89618	-9.90662	-9.90727	-9.91123	-9.91593	-9.91511	-9.91811	-9.9223	-9.92765	-9.94426	-9.95561	-9.95283	-9.97124	-9.98077	-10.0001	-10.0244	-10.0211	-10.0339	-10.0466	-10.0365	-10.0498	-10.0543	-10.0548	-10.0705	-10.0558	-10.0496	-10.0537	-10.0429	-10.0362	-10.0309	-10.0356	-10.0401	-10.0327	-10.0298	-10.0147	-10.0144	-10.0197	-10.0288	-10.0172	-10.0218	-10.0184	-10.0192	-10.0134	-10.0122
		17.7551		-10.2529	-10.2475	-10.2691	-10.2743	-10.2723	-10.2794	-10.2819	-10.2742	-10.2741	-10.2676	-10.2561	-10.2588	-10.2579	-10.2577	-10.2492	-10.2523	-10.2538	-10.274	-10.2813	-10.2727	-10.2732	-10.2781	-10.2759	-10.283	-10.282	-10.283	-10.283	-10.287	-10.293	-10.2954	-10.2904	-10.2811	-10.2776	-10.2929	-10.2862	-10.2947	-10.2887	-10.2866	-10.2831	-10.2747	-10.2606	-10.2718	-10.2657	-10.2565	-10.235	-10.2224
		18.3673		-10.4591	-10.4486	-10.4564	-10.4583	-10.4568	-10.4638	-10.4606	-10.4672	-10.4642	-10.4546	-10.4536	-10.4525	-10.4598	-10.4726	-10.4633	-10.4672	-10.4688	-10.4746	-10.4988	-10.487	-10.4838	-10.5106	-10.4983	-10.5099	-10.5156	-10.5068	-10.5241	-10.5263	-10.5214	-10.5451	-10.5484	-10.5618	-10.5571	-10.5498	-10.5538	-10.562	-10.5608	-10.5613	-10.5526	-10.538	-10.5379	-10.5399	-10.5276	-10.5263	-10.5176	-10.5188
		18.9796		-10.722	-10.7283	-10.7288	-10.717	-10.698	-10.6981	-10.7082	-10.7098	-10.7136	-10.7118	-10.7197	-10.7307	-10.7292	-10.746	-10.7437	-10.7531	-10.7677	-10.7692	-10.7864	-10.7892	-10.7947	-10.8127	-10.8113	-10.8117	-10.8186	-10.807	-10.8134	-10.807	-10.7993	-10.8003	-10.7978	-10.8054	-10.8078	-10.7933	-10.7937	-10.8002	-10.8008	-10.8089	-10.8113	-10.8228	-10.8253	-10.8195	-10.8157	-10.8228	-10.8343	-10.8356
		19.5918		-10.9693	-10.97	-10.9644	-10.9615	-10.9546	-10.9493	-10.955	-10.9546	-10.951	-10.9469	-10.9505	-10.964	-10.9639	-10.9588	-10.9695	-10.974	-10.9751	-10.9796	-10.9721	-10.9825	-10.9887	-10.9735	-10.9875	-10.9916	-10.997	-10.9978	-11.0002	-11.0028	-11.0132	-11.008	-11.0087	-11.0149	-11.0164	-11	-11.0006	-10.9966	-10.9985	-11.0103	-11.007	-11.0094	-11.01	-11.0077	-11.0139	-11.015	-11.0264	-11.043
		20.2041		-11.1515	-11.1582	-11.1419	-11.1315	-11.1299	-11.1353	-11.1362	-11.1353	-11.1347	-11.1347	-11.1442	-11.1485	-11.1418	-11.1258	-11.1249	-11.1353	-11.144	-11.1504	-11.1489	-11.1579	-11.1648	-11.1668	-11.1796	-11.1909	-11.2005	-11.2151	-11.2257	-11.2364	-11.2461	-11.24	-11.2657	-11.2701	-11.2931	-11.3001	-11.2967	-11.3121	-11.3168	-11.319	-11.3252	-11.3271	-11.3334	-11.325	-11.3317	-11.3293	-11.321	-11.3111
		20.8163		-11.4244	-11.4128	-11.4013	-11.4039	-11.4114	-11.4013	-11.3985	-11.4076	-11.4045	-11.4036	-11.4032	-11.4019	-11.4017	-11.3902	-11.3867	-11.3887	-11.3913	-11.3815	-11.3869	-11.3934	-11.394	-11.3906	-11.3935	-11.3942	-11.4097	-11.4027	-11.4168	-11.4313	-11.423	-11.4312	-11.4607	-11.4572	-11.4698	-11.4635	-11.4727	-11.485	-11.4945	-11.4901	-11.479	-11.4767	-11.4766	-11.4818	-11.482	-11.4828	-11.4738	-11.4724
		21.4286		-11.6321	-11.6312	-11.6375	-11.6267	-11.6275	-11.6236	-11.6139	-11.615	-11.6115	-11.6147	-11.6153	-11.6141	-11.6055	-11.6008	-11.5867	-11.5808	-11.5916	-11.5854	-11.577	-11.5689	-11.5819	-11.5878	-11.5947	-11.606	-11.6162	-11.6243	-11.6264	-11.6322	-11.6285	-11.6388	-11.6373	-11.6485	-11.6601	-11.6612	-11.6632	-11.6643	-11.6741	-11.6727	-11.6687	-11.6725	-11.6714	-11.6692	-11.6716	-11.6749	-11.6824	-11.6721
		22.0408		-11.8514	-11.8538	-11.8497	-11.8473	-11.8575	-11.8426	-11.8286	-11.8257	-11.8254	-11.8113	-11.8028	-11.8012	-11.7959	-11.8006	-11.8144	-11.8057	-11.7962	-11.7998	-11.7981	-11.7986	-11.799	-11.8073	-11.8218	-11.8277	-11.8378	-11.839	-11.8434	-11.842	-11.8557	-11.8634	-11.8611	-11.8671	-11.8622	-11.8819	-11.8888	-11.8825	-11.8733	-11.8774	-11.8748	-11.8782	-11.8645	-11.8618	-11.8636	-11.847	-11.8513	-11.8399
		22.6531		-12.0901	-12.0869	-12.0748	-12.0623	-12.0546	-12.0654	-12.0492	-12.0333	-12.0402	-12.032	-12.034	-12.0242	-12.0187	-12.0149	-12.0111	-12.0011	-11.9856	-11.9902	-11.9989	-11.9968	-11.9818	-12.0049	-12.0013	-12.0085	-12.0027	-12.0147	-12.001	-12.0008	-12.0195	-12.0223	-12.0225	-12.0163	-12.0133	-12.0388	-12.0428	-12.0362	-12.0226	-12.0324	-12.0412	-12.0304	-12.0308	-12.0202	-12.0315	-12.016	-12.0131	-11.9902
		23.2653		-12.1961	-12.1905	-12.1903	-12.1945	-12.1896	-12.1904	-12.2003	-12.2075	-12.203	-12.2045	-12.2068	-12.2101	-12.2143	-12.2073	-12.205	-12.2106	-12.2062	-12.2021	-12.204	-12.2124	-12.1973	-12.1913	-12.1846	-12.1765	-12.1557	-12.1558	-12.1527	-12.1451	-12.1424	-12.1407	-12.1486	-12.1455	-12.1549	-12.1615	-12.1794	-12.1827	-12.1873	-12.2001	-12.208	-12.2238	-12.2412	-12.2497	-12.2705	-12.2702	-12.2786	-12.2854
		23.8776		-12.3897	-12.3818	-12.3885	-12.3926	-12.3777	-12.3849	-12.4007	-12.3929	-12.3841	-12.3751	-12.3737	-12.3619	-12.363	-12.3448	-12.3406	-12.3354	-12.3456	-12.3431	-12.3337	-12.3261	-12.3379	-12.3348	-12.3302	-12.3355	-12.3338	-12.3485	-12.3507	-12.3438	-12.3369	-12.3531	-12.3541	-12.37	-12.3791	-12.3637	-12.3607	-12.3698	-12.3978	-12.3986	-12.394	-12.4082	-12.4322	-12.4251	-12.431	-12.4512	-12.4552	-12.4449
		24.4898		-12.5538	-12.5529	-12.5455	-12.5568	-12.5588	-12.5499	-12.5564	-12.5492	-12.5514	-12.5335	-12.527	-12.5217	-12.5116	-12.5071	-12.5172	-12.4978	-12.4988	-12.5007	-12.4899	-12.4862	-12.4938	-12.4968	-12.5039	-12.507	-12.5069	-12.5141	-12.5196	-12.535	-12.542	-12.5398	-12.5515	-12.5571	-12.5569	-12.5491	-12.5555	-12.5596	-12.5659	-12.5611	-12.5663	-12.5717	-12.5782	-12.5784	-12.5691	-12.5853	-12.5925	-12.5791
		25.102		-12.685	-12.6822	-12.6837	-12.6739	-12.6712	-12.6719	-12.6868	-12.6819	-12.6894	-12.682	-12.6903	-12.6936	-12.6927	-12.6892	-12.7082	-12.6941	-12.7026	-12.7014	-12.7016	-12.7026	-12.7171	-12.7104	-12.7111	-12.7112	-12.7161	-12.7051	-12.7126	-12.7152	-12.7143	-12.7186	-12.7215	-12.7186	-12.7163	-12.7216	-12.7249	-12.7163	-12.7302	-12.7298	-12.7391	-12.7176	-12.7156	-12.718	-12.711	-12.7155	-12.6984	-12.6967
		25.7143		-12.8273	-12.8334	-12.8422	-12.832	-12.8314	-12.8422	-12.8353	-12.8371	-12.8244	-12.8343	-12.8318	-12.8305	-12.8226	-12.8231	-12.8187	-12.8159	-12.8114	-12.8044	-12.8063	-12.8074	-12.8046	-12.797	-12.8027	-12.7927	-12.7942	-12.785	-12.7824	-12.7871	-12.782	-12.7825	-12.7825	-12.7955	-12.8008	-12.8132	-12.8311	-12.8339	-12.8376	-12.8511	-12.8654	-12.852	-12.846	-12.8581	-12.8632	-12.8503	-12.8479	-12.8644
		26.3265		-12.9352	-12.9502	-12.9501	-12.9345	-12.9329	-12.9354	-12.934	-12.9393	-12.934	-12.9429	-12.9367	-12.9401	-12.9548	-12.9544	-12.9558	-12.9696	-12.9723	-12.985	-12.994	-12.9954	-13.0036	-13.0173	-13.0049	-13.0102	-13.0245	-13.0285	-13.0304	-13.0307	-13.007	-13.0272	-13.0005	-13.0069	-12.9934	-12.9894	-12.9747	-12.9852	-12.9748	-12.9758	-12.9635	-12.9725	-12.9618	-12.9627	-12.9649	-12.9598	-12.9471	-12.9565
		26.9388		-13.0957	-13.1157	-13.1093	-13.1037	-13.1198	-13.1147	-13.1233	-13.1285	-13.1437	-13.1322	-13.1314	-13.1227	-13.1222	-13.1176	-13.1158	-13.1114	-13.0967	-13.1061	-13.1003	-13.0936	-13.0894	-13.0891	-13.0849	-13.0851	-13.0857	-13.0944	-13.0873	-13.1095	-13.1066	-13.1071	-13.1167	-13.1135	-13.1263	-13.14	-13.1418	-13.1599	-13.155	-13.1516	-13.1547	-13.1647	-13.1601	-13.1627	-13.1706	-13.1623	-13.1692	-13.16
		27.551		-13.2026	-13.2026	-13.2061	-13.2081	-13.2177	-13.2143	-13.2142	-13.1979	-13.2105	-13.1952	-13.1978	-13.19	-13.1873	-13.1757	-13.1724	-13.1696	-13.1722	-13.1784	-13.1845	-13.1793	-13.1828	-13.1792	-13.1808	-13.1904	-13.2012	-13.1999	-13.2224	-13.2268	-13.2183	-13.2241	-13.2288	-13.2198	-13.2363	-13.2417	-13.2367	-13.2483	-13.2489	-13.2382	-13.2294	-13.2366	-13.2396	-13.2363	-13.2587	-13.2456	-13.248	-13.2485
		28.1633		-13.384	-13.3762	-13.3923	-13.4051	-13.4154	-13.4301	-13.4259	-13.4333	-13.4369	-13.4417	-13.4543	-13.4484	-13.4397	-13.4413	-13.4404	-13.4392	-13.4467	-13.4303	-13.4341	-13.4295	-13.4207	-13.4178	-13.4243	-13.4301	-13.4095	-13.4023	-13.4133	-13.3888	-13.4059	-13.4054	-13.4132	-13.4173	-13.419	-13.4183	-13.4234	-13.427	-13.4232	-13.4186	-13.4296	-13.4252	-13.4236	-13.4145	-13.4225	-13.4028	-13.4034	-13.3824
		28.7755		-13.4705	-13.465	-13.4582	-13.4762	-13.4819	-13.4877	-13.5033	-13.4951	-13.4854	-13.5134	-13.5045	-13.5049	-13.5065	-13.5092	-13.4943	-13.5104	-13.5041	-13.4966	-13.5014	-13.4973	-13.4874	-13.5038	-13.5048	-13.5191	-13.5161	-13.5117	-13.5316	-13.5214	-13.5242	-13.5475	-13.5352	-13.5455	-13.536	-13.5329	-13.5349	-13.533	-13.5243	-13.5312	-13.54	-13.5391	-13.5364	-13.5203	-13.5064	-13.5055	-13.4827	-13.4618
		29.3878		-13.5528	-13.5611	-13.5431	-13.548	-13.5497	-13.5552	-13.5632	-13.5706	-13.57	-13.5922	-13.5841	-13.5874	-13.5937	-13.5883	-13.6009	-13.611	-13.6071	-13.608	-13.6096	-13.599	-13.6116	-13.604	-13.6033	-13.6026	-13.6022	-13.5985	-13.5922	-13.5848	-13.6017	-13.5929	-13.6008	-13.593	-13.5874	-13.5886	-13.5918	-13.5815	-13.579	-13.5799	-13.5846	-13.5724	-13.57	-13.5666	-13.554	-13.554	-13.5567	-13.5599
		30		-13.6161	-13.6223	-13.6102	-13.6176	-13.606	-13.6191	-13.6212	-13.6136	-13.619	-13.6223	-13.6171	-13.6317	-13.6237	-13.6342	-13.6373	-13.6407	-13.644	-13.6514	-13.6528	-13.643	-13.6469	-13.6417	-13.6481	-13.6303	-13.6457	-13.6508	-13.653	-13.6631	-13.6605	-13.6536	-13.6615	-13.6523	-13.6641	-13.6671	-13.6845	-13.6937	-13.6917	-13.7011	-13.7029	-13.7026	-13.7051	-13.7105	-13.7072	-13.7092	-13.7063	-13.7342
		30.6122		-13.7099	-13.7187	-13.7177	-13.7018	-13.694	-13.6949	-13.6885	-13.6877	-13.6962	-13.677	-13.6742	-13.6936	-13.679	-13.6822	-13.6812	-13.6852	-13.6957	-13.6939	-13.6889	-13.6869	-13.6848	-13.6911	-13.6888	-13.6867	-13.6811	-13.685	-13.6679	-13.6826	-13.6801	-13.6712	-13.6766	-13.6862	-13.6923	-13.692	-13.694	-13.6981	-13.7104	-13.7104	-13.7128	-13.7243	-13.7192	-13.7294	-13.7428	-13.7381	-13.7462	-13.7539
		31.2245		-13.7828	-13.7882	-13.7866	-13.778	-13.7866	-13.7781	-13.79	-13.7829	-13.781	-13.7706	-13.7699	-13.7773	-13.7619	-13.7746	-13.7639	-13.7751	-13.7728	-13.789	-13.7764	-13.7834	-13.7799	-13.7873	-13.7958	-13.7939	-13.7957	-13.7915	-13.7916	-13.8054	-13.7928	-13.8003	-13.7936	-13.8046	-13.7998	-13.8053	-13.7998	-13.7907	-13.8014	-13.7925	-13.8057	-13.8165	-13.8191	-13.8239	-13.8337	-13.8352	-13.8353	-13.8439
		31.8367		-13.8136	-13.8047	-13.8134	-13.8132	-13.8167	-13.825	-13.8288	-13.8378	-13.8372	-13.8442	-13.855	-13.8566	-13.8741	-13.8699	-13.8801	-13.884	-13.8844	-13.8981	-13.8916	-13.8958	-13.8924	-13.9	-13.8935	-13.8946	-13.9009	-13.8912	-13.8964	-13.8975	-13.8893	-13.901	-13.8975	-13.8997	-13.8912	-13.8983	-13.8918	-13.8921	-13.9013	-13.8979	-13.9073	-13.9198	-13.9243	-13.9379	-13.9465	-13.9553	-13.9718	-13.9743
		32.449		-13.9253	-13.9199	-13.926	-13.9445	-13.9484	-13.9582	-13.9526	-13.9652	-13.966	-13.9832	-13.9831	-13.9823	-13.9951	-13.9926	-13.9989	-13.9889	-13.9982	-13.9844	-13.9894	-13.9934	-13.9928	-13.9874	-13.9911	-13.9856	-13.9771	-13.9809	-13.9815	-13.9752	-13.97	-13.9724	-13.974	-13.9715	-13.9672	-13.9665	-13.9838	-13.9888	-13.9827	-13.9907	-13.9952	-13.9955	-14.0089	-14.0106	-14.0247	-14.0363	-14.0488	-14.053
		33.0612		-14.0196	-14.0267	-14.0321	-14.0295	-14.0559	-14.0504	-14.0447	-14.0638	-14.061	-14.088	-14.073	-14.0938	-14.0987	-14.1046	-14.1153	-14.1164	-14.1389	-14.1172	-14.1316	-14.1248	-14.1206	-14.1261	-14.1091	-14.1181	-14.102	-14.1114	-14.0988	-14.0908	-14.0943	-14.0824	-14.0842	-14.0925	-14.0995	-14.0937	-14.1096	-14.1094	-14.1148	-14.1215	-14.1154	-14.12	-14.1262	-14.1355	-14.1364	-14.1387	-14.1468	-14.137
		33.6735		-14.1855	-14.1994	-14.1967	-14.2078	-14.2165	-14.2132	-14.2229	-14.2432	-14.246	-14.2573	-14.2579	-14.2739	-14.2684	-14.2812	-14.2782	-14.2932	-14.2976	-14.2918	-14.2976	-14.2958	-14.303	-14.2935	-14.3002	-14.2923	-14.2765	-14.271	-14.2564	-14.2437	-14.2432	-14.2301	-14.2245	-14.2293	-14.2369	-14.2316	-14.2287	-14.231	-14.2227	-14.226	-14.2164	-14.2215	-14.2326	-14.2215	-14.2184	-14.224	-14.2196	-14.2189
		34.2857		-14.3637	-14.3595	-14.3717	-14.3791	-14.3756	-14.3828	-14.387	-14.3924	-14.39	-14.3817	-14.3904	-14.385	-14.3772	-14.3825	-14.3813	-14.3875	-14.3875	-14.3969	-14.3963	-14.3992	-14.3932	-14.3979	-14.4001	-14.4052	-14.4079	-14.4066	-14.4113	-14.4105	-14.4066	-14.4023	-14.3957	-14.3847	-14.3913	-14.3848	-14.3791	-14.3782	-14.3701	-14.3641	-14.3646	-14.3647	-14.3633	-14.3619	-14.3622	-14.3623	-14.3669	-14.3762
		34.898		-14.3664	-14.3645	-14.3755	-14.3768	-14.3716	-14.3856	-14.3857	-14.3862	-14.393	-14.3942	-14.4086	-14.4012	-14.4049	-14.4202	-14.407	-14.4192	-14.4199	-14.4232	-14.4292	-14.4269	-14.4299	-14.4276	-14.4363	-14.4272	-14.4306	-14.4263	-14.4311	-14.4398	-14.4297	-14.4342	-14.4327	-14.4292	-14.4397	-14.4485	-14.4473	-14.4615	-14.4577	-14.4574	-14.4622	-14.4519	-14.4587	-14.4459	-14.4528	-14.4603	-14.4547	-14.4621
		35.5102		-14.4333	-14.4342	-14.4424	-14.4399	-14.4468	-14.4606	-14.4635	-14.4568	-14.4607	-14.4707	-14.4718	-14.473	-14.4742	-14.4701	-14.4767	-14.4804	-14.4761	-14.4882	-14.4852	-14.4857	-14.4811	-14.4872	-14.4915	-14.4978	-14.5143	-14.5163	-14.5114	-14.5211	-14.521	-14.5244	-14.5257	-14.5181	-14.5216	-14.5244	-14.5221	-14.5233	-14.53	-14.5334	-14.5394	-14.5386	-14.546	-14.5615	-14.5533	-14.5678	-14.5699	-14.5849
		36.1224		-14.4897	-14.5051	-14.4983	-14.5051	-14.496	-14.5138	-14.5219	-14.5277	-14.5454	-14.5619	-14.5793	-14.586	-14.5974	-14.5959	-14.6096	-14.6069	-14.6012	-14.6065	-14.591	-14.5983	-14.594	-14.5906	-14.5885	-14.5845	-14.5848	-14.5682	-14.5539	-14.5524	-14.5522	-14.5439	-14.5419	-14.547	-14.541	-14.5473	-14.5518	-14.5396	-14.5543	-14.5551	-14.5677	-14.5821	-14.5948	-14.6168	-14.6133	-14.6339	-14.6397	-14.6554
		36.7347		-14.5459	-14.5485	-14.5481	-14.5598	-14.5548	-14.5521	-14.5597	-14.5604	-14.5664	-14.5684	-14.5736	-14.5809	-14.5816	-14.592	-14.593	-14.5992	-14.593	-14.6097	-14.6012	-14.6106	-14.6103	-14.6147	-14.619	-14.6335	-14.6466	-14.6496	-14.6472	-14.6562	-14.6755	-14.6714	-14.6825	-14.6784	-14.6702	-14.6664	-14.6741	-14.6633	-14.6657	-14.679	-14.6716	-14.6748	-14.6693	-14.6691	-14.67	-14.6541	-14.6624	-14.6488
		37.3469		-14.5932	-14.5952	-14.6088	-14.6169	-14.6175	-14.627	-14.6222	-14.6361	-14.6435	-14.6481	-14.6528	-14.6719	-14.6749	-14.6896	-14.6964	-14.7023	-14.7101	-14.7168	-14.729	-14.7272	-14.7335	-14.7281	-14.7342	-14.722	-14.7142	-14.712	-14.711	-14.7098	-14.7098	-14.7037	-14.7074	-14.7099	-14.7076	-14.7107	-14.712	-14.7157	-14.7193	-14.724	-14.7233	-14.7367	-14.7332	-14.735	-14.7478	-14.7399	-14.7627	-14.7457
		37.9592		-14.7319	-14.7302	-14.7377	-14.744	-14.7431	-14.7472	-14.7533	-14.7554	-14.7549	-14.7538	-14.7597	-14.7648	-14.7774	-14.7752	-14.7863	-14.7831	-14.7805	-14.7866	-14.7848	-14.7904	-14.7851	-14.7799	-14.786	-14.7858	-14.7813	-14.781	-14.7775	-14.7659	-14.7672	-14.7634	-14.7619	-14.7602	-14.7615	-14.7648	-14.7539	-14.7839	-14.7754	-14.7797	-14.788	-14.7994	-14.7973	-14.7994	-14.8092	-14.815	-14.8253	-14.8184
		38.5714		-14.7849	-14.8059	-14.8086	-14.8136	-14.8243	-14.8379	-14.8423	-14.8446	-14.8699	-14.8559	-14.8761	-14.8756	-14.8889	-14.8784	-14.8883	-14.8927	-14.8851	-14.89	-14.8868	-14.8922	-14.8813	-14.8733	-14.8849	-14.8728	-14.8717	-14.8693	-14.8692	-14.8594	-14.8582	-14.8501	-14.8442	-14.8386	-14.8539	-14.8664	-14.8667	-14.8742	-14.8822	-14.8668	-14.8819	-14.8814	-14.8895	-14.8859	-14.8848	-14.8976	-14.894	-14.9041
		39.1837		-14.9828	-14.988	-15.0085	-15.0073	-15.0182	-15.0085	-15.0062	-15.0048	-14.9913	-14.9867	-14.9738	-14.9699	-14.9463	-14.9569	-14.9331	-14.9404	-14.931	-14.9409	-14.9247	-14.9356	-14.9314	-14.9487	-14.9455	-14.9546	-14.9611	-14.9671	-14.9801	-14.9883	-14.9906	-15.0006	-14.9945	-15.0043	-14.9949	-15.0122	-15.0098	-15.0149	-15.0065	-15.0028	-14.971	-14.9685	-14.9613	-14.951	-14.9546	-14.9495	-14.9358	-14.9371
		39.7959		-15.1263	-15.1212	-15.1217	-15.1278	-15.1293	-15.1236	-15.1135	-15.1183	-15.1117	-15.1043	-15.0884	-15.0982	-15.0816	-15.0734	-15.06	-15.0605	-15.06	-15.0662	-15.0601	-15.0478	-15.0515	-15.0429	-15.04	-15.0413	-15.0467	-15.0461	-15.0525	-15.0583	-15.0463	-15.0578	-15.0648	-15.0855	-15.076	-15.0851	-15.0847	-15.0776	-15.0836	-15.0967	-15.0839	-15.0933	-15.0864	-15.0877	-15.0789	-15.0714	-15.0775	-15.0831
		40.4082		-15.2303	-15.2139	-15.2008	-15.2027	-15.1974	-15.1976	-15.1986	-15.1997	-15.1857	-15.1832	-15.1829	-15.1745	-15.1792	-15.1725	-15.177	-15.1674	-15.1653	-15.1609	-15.1624	-15.1565	-15.1629	-15.1511	-15.1509	-15.1621	-15.1598	-15.1654	-15.1668	-15.1613	-15.1516	-15.1616	-15.1631	-15.1656	-15.1546	-15.1582	-15.1501	-15.1532	-15.158	-15.1755	-15.1763	-15.1834	-15.1809	-15.1806	-15.1949	-15.1775	-15.193	-15.1873
		41.0204		-15.2444	-15.2453	-15.2324	-15.2356	-15.2415	-15.2496	-15.2611	-15.266	-15.2675	-15.2684	-15.2857	-15.2809	-15.2945	-15.2877	-15.3023	-15.2917	-15.2929	-15.2864	-15.3005	-15.2991	-15.2963	-15.2855	-15.2885	-15.2818	-15.2869	-15.295	-15.2962	-15.2908	-15.2942	-15.296	-15.3028	-15.2987	-15.297	-15.2984	-15.2938	-15.2849	-15.2956	-15.3002	-15.3146	-15.3129	-15.3134	-15.3093	-15.3101	-15.3087	-15.3258	-15.319
		41.6327		-15.4014	-15.4108	-15.426	-15.4285	-15.4287	-15.4274	-15.4245	-15.4282	-15.4228	-15.4134	-15.4242	-15.4156	-15.4134	-15.4102	-15.4288	-15.4113	-15.4213	-15.4072	-15.4185	-15.4211	-15.421	-15.4255	-15.431	-15.4207	-15.4226	-15.4243	-15.4315	-15.4382	-15.4586	-15.4645	-15.4668	-15.4734	-15.4888	-15.4892	-15.5029	-15.5086	-15.5066	-15.5112	-15.5199	-15.512	-15.5269	-15.5309	-15.5367	-15.5357	-15.545	-15.5229
		42.2449		-15.5201	-15.5209	-15.5217	-15.523	-15.5293	-15.5271	-15.519	-15.5254	-15.532	-15.5134	-15.5244	-15.5234	-15.5341	-15.5257	-15.5356	-15.5286	-15.5452	-15.5484	-15.5456	-15.5462	-15.5331	-15.5359	-15.5215	-15.5246	-15.5265	-15.525	-15.5146	-15.5104	-15.521	-15.5141	-15.5145	-15.5209	-15.5323	-15.5191	-15.5317	-15.5376	-15.5555	-15.5579	-15.5777	-15.582	-15.6006	-15.6104	-15.6074	-15.6241	-15.6118	-15.6229
		42.8571		-15.5482	-15.5548	-15.5687	-15.5731	-15.5934	-15.5828	-15.5984	-15.5932	-15.6034	-15.5914	-15.5898	-15.6004	-15.6003	-15.6125	-15.6029	-15.6193	-15.6153	-15.6177	-15.6176	-15.6166	-15.6134	-15.6228	-15.6235	-15.6212	-15.6312	-15.6366	-15.6434	-15.6451	-15.6538	-15.648	-15.658	-15.661	-15.6732	-15.6703	-15.6815	-15.6879	-15.6907	-15.6957	-15.7042	-15.7092	-15.7127	-15.7223	-15.719	-15.7262	-15.7184	-15.7317
		43.4694		-15.7212	-15.7217	-15.7254	-15.737	-15.7382	-15.748	-15.7643	-15.7611	-15.7754	-15.7896	-15.7839	-15.7868	-15.7775	-15.7852	-15.7755	-15.7828	-15.781	-15.7931	-15.7863	-15.7878	-15.7867	-15.7848	-15.7798	-15.7846	-15.79	-15.7895	-15.7872	-15.7825	-15.7778	-15.7683	-15.7704	-15.7464	-15.7473	-15.7518	-15.7606	-15.7595	-15.7649	-15.7683	-15.7701	-15.7888	-15.7868	-15.7934	-15.803	-15.8098	-15.8195	-15.8245
		44.0816		-15.7418	-15.759	-15.7565	-15.7593	-15.7624	-15.7581	-15.7744	-15.7672	-15.7769	-15.7926	-15.7844	-15.7963	-15.7885	-15.7949	-15.8049	-15.7924	-15.7971	-15.7971	-15.79	-15.7891	-15.7867	-15.7812	-15.7866	-15.7857	-15.7848	-15.7773	-15.7825	-15.7859	-15.7797	-15.7808	-15.7793	-15.7762	-15.7672	-15.783	-15.7803	-15.7788	-15.7666	-15.784	-15.7799	-15.7868	-15.7814	-15.7867	-15.7754	-15.7818	-15.7873	-15.7752
		44.6939		-15.8775	-15.8806	-15.8719	-15.8739	-15.8695	-15.881	-15.8724	-15.8746	-15.8729	-15.8803	-15.8801	-15.8809	-15.8871	-15.8817	-15.8888	-15.8838	-15.886	-15.8911	-15.8878	-15.8899	-15.8801	-15.8863	-15.8755	-15.8801	-15.8803	-15.8865	-15.8876	-15.8913	-15.8928	-15.8875	-15.8845	-15.8868	-15.8906	-15.8902	-15.8834	-15.8893	-15.8993	-15.9027	-15.9	-15.8937	-15.9094	-15.9166	-15.9159	-15.9135	-15.9063	-15.9109
		45.3061		-15.9606	-15.9572	-15.9736	-15.9645	-15.9772	-15.9731	-15.9721	-15.9928	-15.9852	-15.9832	-15.9907	-15.9814	-15.9917	-15.984	-15.979	-15.9846	-15.9802	-15.978	-15.9751	-15.9641	-15.9652	-15.9564	-15.9581	-15.9474	-15.9379	-15.9308	-15.9291	-15.931	-15.9287	-15.9234	-15.9148	-15.9279	-15.9416	-15.9426	-15.9416	-15.9438	-15.954	-15.9549	-15.9621	-15.9561	-15.9649	-15.981	-15.9818	-15.9855	-15.976	-15.9938
		45.9184		-16.0946	-16.0848	-16.087	-16.0835	-16.0804	-16.0859	-16.0884	-16.0831	-16.0854	-16.0838	-16.09	-16.0818	-16.0737	-16.0797	-16.0549	-16.0642	-16.0511	-16.0382	-16.0483	-16.0362	-16.0446	-16.0404	-16.0407	-16.0386	-16.0434	-16.0262	-16.0261	-16.0281	-16.0258	-16.0262	-16.0214	-16.0287	-16.0461	-16.0328	-16.0504	-16.0371	-16.0484	-16.0412	-16.0349	-16.0399	-16.0333	-16.0411	-16.0481	-16.0528	-16.0629	-16.0758
		46.5306		-16.2886	-16.2866	-16.2786	-16.2659	-16.2587	-16.249	-16.2527	-16.2363	-16.2332	-16.2262	-16.2248	-16.2217	-16.2149	-16.2292	-16.215	-16.2078	-16.2125	-16.2024	-16.2066	-16.2072	-16.2086	-16.2148	-16.2121	-16.2204	-16.2156	-16.2056	-16.2092	-16.2021	-16.1983	-16.2106	-16.1999	-16.2024	-16.2076	-16.2089	-16.2172	-16.2059	-16.2095	-16.2137	-16.2232	-16.2318	-16.2188	-16.2218	-16.2228	-16.2247	-16.2241	-16.2163
		47.1429		-16.3897	-16.3981	-16.3881	-16.387	-16.3754	-16.3672	-16.3722	-16.3549	-16.3493	-16.3374	-16.3408	-16.3518	-16.3451	-16.3612	-16.3637	-16.3515	-16.3538	-16.3424	-16.3437	-16.3404	-16.3404	-16.3492	-16.3427	-16.3431	-16.3518	-16.3523	-16.3586	-16.3536	-16.3549	-16.3662	-16.3694	-16.3711	-16.3747	-16.3864	-16.3927	-16.3926	-16.4006	-16.4078	-16.4165	-16.4349	-16.4277	-16.4256	-16.4225	-16.4224	-16.4221	-16.4129
		47.7551		-16.4891	-16.4897	-16.4838	-16.4866	-16.4752	-16.4788	-16.464	-16.4637	-16.4556	-16.4391	-16.4392	-16.4409	-16.4467	-16.4327	-16.4423	-16.4378	-16.4502	-16.4434	-16.4397	-16.4395	-16.4407	-16.4376	-16.4395	-16.4371	-16.4346	-16.4516	-16.4386	-16.4458	-16.4369	-16.4344	-16.4362	-16.4399	-16.4437	-16.4555	-16.4576	-16.4624	-16.466	-16.474	-16.4841	-16.4807	-16.4904	-16.48	-16.4762	-16.4841	-16.4667	-16.4655
		48.3673		-16.5586	-16.5606	-16.5577	-16.5582	-16.5537	-16.5533	-16.5452	-16.5452	-16.5501	-16.5376	-16.5414	-16.5433	-16.5359	-16.5358	-16.5355	-16.5328	-16.5373	-16.5311	-16.533	-16.532	-16.5316	-16.5228	-16.527	-16.5235	-16.5239	-16.5341	-16.5221	-16.5253	-16.5282	-16.526	-16.5391	-16.5517	-16.5431	-16.5422	-16.5536	-16.5514	-16.5444	-16.5472	-16.5419	-16.5372	-16.545	-16.538	-16.5383	-16.5427	-16.5362	-16.5306
		48.9796		-14.8719	-14.8757	-14.8791	-14.8663	-14.8665	-14.8629	-14.8496	-14.8361	-14.835	-14.8243	-14.8122	-14.8002	-14.785	-14.769	-14.7573	-14.7575	-14.7505	-14.7583	-14.7607	-14.7607	-14.7767	-14.7764	-14.782	-14.7957	-14.7868	-14.7941	-14.7982	-14.8035	-14.8041	-14.8089	-14.8063	-14.812	-14.8079	-14.8127	-14.8136	-14.8145	-14.8044	-14.7864	-14.7927	-14.7718	-14.7769	-14.7675	-14.7569	-14.7462	-14.7292	-14.7218
		49.5918		-13.6107	-13.6076	-13.6082	-13.609	-13.6004	-13.6014	-13.6002	-13.6033	-13.6083	-13.5994	-13.5996	-13.5932	-13.5839	-13.5868	-13.5837	-13.5823	-13.5757	-13.5765	-13.5691	-13.5664	-13.5698	-13.5677	-13.5577	-13.5544	-13.5501	-13.5377	-13.5393	-13.5275	-13.5222	-13.5247	-13.516	-13.5113	-13.5038	-13.5075	-13.5057	-13.5019	-13.4972	-13.4878	-13.4836	-13.4884	-13.4792	-13.4694	-13.467	-13.4637	-13.4632	-13.4698
		50.2041		-13.6508	-13.652	-13.6418	-13.6437	-13.6449	-13.6408	-13.6306	-13.632	-13.6222	-13.6209	-13.6229	-13.6153	-13.6168	-13.6149	-13.608	-13.6067	-13.6018	-13.5873	-13.5826	-13.585	-13.5792	-13.5815	-13.5775	-13.5726	-13.5787	-13.5691	-13.5609	-13.5669	-13.5696	-13.5632	-13.5572	-13.5524	-13.5468	-13.5496	-13.5457	-13.5409	-13.5508	-13.5453	-13.5438	-13.5475	-13.5402	-13.5346	-13.5362	-13.5362	-13.5375	-13.5412
		50.8163		-13.7396	-13.7408	-13.7332	-13.739	-13.7419	-13.7294	-13.7249	-13.7301	-13.7228	-13.7168	-13.7173	-13.7091	-13.7096	-13.708	-13.7005	-13.7022	-13.6963	-13.6824	-13.6755	-13.6781	-13.6629	-13.6662	-13.6651	-13.6594	-13.6611	-13.6557	-13.6533	-13.6462	-13.6427	-13.637	-13.647	-13.6443	-13.637	-13.6299	-13.6376	-13.6274	-13.6277	-13.6387	-13.6244	-13.6284	-13.6235	-13.6217	-13.631	-13.6408	-13.644	-13.6438
		51.4286		-15.9614	-15.9675	-15.9608	-15.9441	-15.9494	-15.9388	-15.9226	-15.9215	-15.9151	-15.9202	-15.9161	-15.916	-15.9015	-15.8886	-15.8953	-15.8919	-15.8781	-15.8784	-15.8788	-15.8623	-15.8655	-15.8658	-15.8675	-15.8656	-15.856	-15.8446	-15.8462	-15.8376	-15.8274	-15.8116	-15.8178	-15.8079	-15.8049	-15.8048	-15.8007	-15.7942	-15.7857	-15.7839	-15.7785	-15.7739	-15.7877	-15.791	-15.8009	-15.8014	-15.792	-15.784
		52.0408		-17.3677	-17.3793	-17.374	-17.3626	-17.369	-17.3745	-17.37	-17.3745	-17.3722	-17.3766	-17.3636	-17.3672	-17.3696	-17.3748	-17.3866	-17.3822	-17.384	-17.3906	-17.3927	-17.3845	-17.3928	-17.3781	-17.3711	-17.3708	-17.3591	-17.3697	-17.3835	-17.3749	-17.3708	-17.3747	-17.3782	-17.37	-17.3856	-17.3829	-17.3754	-17.3796	-17.3676	-17.3602	-17.3615	-17.3573	-17.3495	-17.3476	-17.3551	-17.3396	-17.3326	-17.3121
		52.6531		-17.5369	-17.5421	-17.5444	-17.5489	-17.5522	-17.5495	-17.5524	-17.5426	-17.5322	-17.5358	-17.5235	-17.5201	-17.5224	-17.5138	-17.5118	-17.497	-17.5001	-17.4957	-17.4946	-17.4833	-17.4789	-17.4659	-17.4605	-17.4596	-17.4508	-17.4558	-17.4631	-17.4685	-17.4795	-17.4882	-17.4876	-17.4914	-17.5114	-17.501	-17.4999	-17.5193	-17.5363	-17.5318	-17.541	-17.5472	-17.5454	-17.5477	-17.556	-17.5636	-17.5693	-17.5721
		53.2653		-17.6896	-17.6871	-17.6943	-17.7172	-17.7241	-17.7243	-17.7456	-17.7536	-17.7545	-17.757	-17.7619	-17.758	-17.7699	-17.768	-17.7627	-17.7601	-17.7513	-17.7433	-17.7312	-17.7287	-17.712	-17.6994	-17.7049	-17.6966	-17.6811	-17.6797	-17.6745	-17.6641	-17.6663	-17.6751	-17.6744	-17.6806	-17.6775	-17.6709	-17.687	-17.6905	-17.6942	-17.693	-17.7021	-17.7037	-17.6998	-17.7077	-17.7115	-17.7228	-17.7289	-17.7346
		53.8776		-17.876	-17.8689	-17.8661	-17.8687	-17.8627	-17.867	-17.8624	-17.8684	-17.8784	-17.8842	-17.8878	-17.8887	-17.8795	-17.8793	-17.8705	-17.8752	-17.8672	-17.8579	-17.8612	-17.8664	-17.8592	-17.8708	-17.8839	-17.8832	-17.8836	-17.886	-17.8756	-17.8718	-17.8654	-17.8639	-17.862	-17.869	-17.8667	-17.8651	-17.8746	-17.8811	-17.8734	-17.8703	-17.8745	-17.8727	-17.8811	-17.8793	-17.875	-17.8892	-17.8988	-17.8958
		54.4898		-18.008	-18.0117	-17.9958	-17.9827	-17.9685	-17.9746	-17.9634	-17.9758	-17.9818	-17.9842	-17.9887	-17.9952	-17.9987	-18.0101	-18.0177	-18.0353	-18.0444	-18.0552	-18.0656	-18.0732	-18.0693	-18.0772	-18.0741	-18.0776	-18.0864	-18.0925	-18.0953	-18.0902	-18.0756	-18.0702	-18.0618	-18.0544	-18.0448	-18.0371	-18.0441	-18.0455	-18.0362	-18.0403	-18.055	-18.0506	-18.0447	-18.0561	-18.0526	-18.06	-18.0634	-18.0516
		55.102		-18.1072	-18.1108	-18.1321	-18.1256	-18.1229	-18.1372	-18.1414	-18.1457	-18.1462	-18.1532	-18.149	-18.148	-18.1617	-18.1679	-18.1765	-18.1802	-18.198	-18.2044	-18.2119	-18.2132	-18.2079	-18.233	-18.2254	-18.2198	-18.2255	-18.226	-18.2317	-18.236	-18.2443	-18.2328	-18.2366	-18.2335	-18.2417	-18.2421	-18.2465	-18.2627	-18.2679	-18.2716	-18.2727	-18.2757	-18.2676	-18.2559	-18.2463	-18.2443	-18.2359	-18.2192
		55.7143		-18.3652	-18.3634	-18.3745	-18.3711	-18.3675	-18.3605	-18.3744	-18.3695	-18.3621	-18.3663	-18.367	-18.358	-18.3663	-18.3656	-18.3721	-18.3733	-18.3838	-18.3914	-18.4027	-18.3967	-18.4075	-18.4159	-18.4127	-18.4145	-18.4238	-18.4297	-18.4406	-18.4451	-18.4553	-18.454	-18.454	-18.4485	-18.4408	-18.4405	-18.4377	-18.4456	-18.4435	-18.4414	-18.44	-18.4479	-18.4463	-18.4433	-18.4205	-18.4107	-18.4026	-18.4051
		56.3265		-18.5302	-18.5375	-18.5622	-18.5794	-18.58	-18.5863	-18.5976	-18.6007	-18.6034	-18.611	-18.6043	-18.6113	-18.6098	-18.6091	-18.6078	-18.6051	-18.6144	-18.6125	-18.6145	-18.619	-18.6283	-18.6232	-18.6412	-18.644	-18.6427	-18.6434	-18.636	-18.6434	-18.6375	-18.6281	-18.6242	-18.6209	-18.6198	-18.6225	-18.6063	-18.6203	-18.6178	-18.5926	-18.5793	-18.5889	-18.5979	-18.5878	-18.5835	-18.5926	-18.5909	-18.5961
		56.9388		-18.695	-18.7045	-18.7101	-18.7254	-18.719	-18.7203	-18.7295	-18.7355	-18.7424	-18.7425	-18.7475	-18.7557	-18.7542	-18.7413	-18.7355	-18.7496	-18.743	-18.7409	-18.7444	-18.7433	-18.7456	-18.7315	-18.7282	-18.7354	-18.7393	-18.7507	-18.7491	-18.7462	-18.7447	-18.7548	-18.7425	-18.754	-18.7523	-18.7562	-18.7566	-18.7388	-18.7394	-18.7436	-18.7414	-18.7353	-18.741	-18.7614	-18.7634	-18.7672	-18.7685	-18.7839
		57.551		-18.7823	-18.7822	-18.7953	-18.8079	-18.8148	-18.8276	-18.8415	-18.8414	-18.861	-18.8629	-18.8738	-18.8861	-18.8989	-18.9045	-18.902	-18.9096	-18.9172	-18.9114	-18.8952	-18.9047	-18.8894	-18.8947	-18.8834	-18.882	-18.8775	-18.8783	-18.872	-18.87	-18.8719	-18.8739	-18.8833	-18.9001	-18.9033	-18.9119	-18.9262	-18.9121	-18.9266	-18.938	-18.9409	-18.9406	-18.9422	-18.9659	-18.9727	-18.9583	-18.9631	-18.9599
		58.1633		-18.9091	-18.909	-18.9065	-18.9132	-18.9211	-18.9136	-18.9227	-18.9306	-18.927	-18.9295	-18.9411	-18.9369	-18.9413	-18.9341	-18.9347	-18.9328	-18.936	-18.9327	-18.9266	-18.9287	-18.9364	-18.9404	-18.9313	-18.9282	-18.9375	-18.9404	-18.9278	-18.9206	-18.9232	-18.9276	-18.9236	-18.9231	-18.9363	-18.9334	-18.9454	-18.9271	-18.933	-18.9402	-18.9457	-18.9469	-18.9523	-18.9477	-18.9414	-18.9454	-18.9521	-18.9507
		58.7755		-19.0812	-19.0797	-19.0736	-19.0828	-19.0884	-19.0817	-19.0949	-19.1056	-19.0899	-19.0928	-19.0943	-19.0886	-19.09	-19.0877	-19.1013	-19.0892	-19.0804	-19.0771	-19.0724	-19.0811	-19.0829	-19.084	-19.081	-19.0856	-19.0916	-19.0877	-19.0914	-19.0964	-19.0991	-19.0979	-19.0983	-19.0908	-19.1064	-19.1045	-19.0988	-19.1086	-19.1017	-19.1001	-19.0989	-19.1055	-19.107	-19.0977	-19.0886	-19.0981	-19.1034	-19.0856
		59.3878		-19.1987	-19.1989	-19.1935	-19.1879	-19.18	-19.1892	-19.1947	-19.206	-19.2044	-19.2002	-19.1983	-19.1877	-19.2002	-19.1953	-19.2014	-19.2024	-19.1901	-19.1902	-19.1993	-19.206	-19.2116	-19.203	-19.2045	-19.1991	-19.1949	-19.1936	-19.2051	-19.1991	-19.1994	-19.2125	-19.2049	-19.1959	-19.2076	-19.2149	-19.215	-19.2158	-19.2142	-19.2269	-19.2285	-19.2271	-19.2294	-19.2288	-19.2299	-19.2235	-19.2197	-19.2193
		60		-19.3209	-19.3201	-19.3255	-19.3215	-19.3302	-19.343	-19.3411	-19.3356	-19.3566	-19.3634	-19.3679	-19.3751	-19.3884	-19.4008	-19.4015	-19.4129	-19.4267	-19.4229	-19.4268	-19.4341	-19.4298	-19.4264	-19.4233	-19.4211	-19.4209	-19.4142	-19.4255	-19.4299	-19.426	-19.428	-19.4241	-19.4192	-19.4091	-19.4148	-19.4053	-19.4027	-19.4115	-19.4085	-19.4007	-19.3904	-19.3933	-19.3971	-19.4098	-19.4019	-19.3903	-19.3894
		60.6122		-19.5293	-19.5157	-19.5167	-19.5133	-19.5115	-19.5079	-19.4936	-19.4874	-19.5029	-19.5084	-19.5108	-19.5183	-19.5249	-19.5386	-19.5435	-19.5623	-19.5895	-19.6053	-19.6235	-19.6364	-19.6519	-19.6627	-19.6729	-19.6813	-19.6976	-19.6938	-19.6885	-19.6858	-19.6835	-19.6924	-19.6899	-19.6803	-19.6673	-19.6575	-19.6471	-19.6404	-19.6402	-19.6354	-19.6375	-19.6198	-19.6215	-19.6054	-19.61	-19.6224	-19.6116	-19.6093
		61.2245		-19.6943	-19.6892	-19.688	-19.6993	-19.7065	-19.7037	-19.7155	-19.715	-19.7247	-19.7371	-19.7455	-19.7595	-19.7566	-19.7565	-19.7631	-19.772	-19.7744	-19.7919	-19.8129	-19.8195	-19.8238	-19.8234	-19.8324	-19.8395	-19.8516	-19.852	-19.8287	-19.8231	-19.8299	-19.8196	-19.8312	-19.8307	-19.8163	-19.8097	-19.8138	-19.8215	-19.8187	-19.8096	-19.8048	-19.7827	-19.7785	-19.7795	-19.7812	-19.7885	-19.7846	-19.7792
		61.8367		-19.8898	-19.8937	-19.8852	-19.8898	-19.8842	-19.8918	-19.8975	-19.9	-19.9	-19.8965	-19.887	-19.8806	-19.8942	-19.8814	-19.8747	-19.8823	-19.879	-19.8883	-19.8908	-19.8869	-19.9004	-19.8995	-19.9139	-19.9097	-19.9077	-19.9219	-19.9272	-19.9298	-19.937	-19.9427	-19.9508	-19.9463	-19.9457	-19.9393	-19.9428	-19.9454	-19.9354	-19.9179	-19.915	-19.9156	-19.905	-19.9016	-19.9015	-19.8919	-19.8868	-19.9014
		62.449		-19.9876	-19.9955	-19.9918	-19.9936	-19.9917	-20.007	-20.0129	-20.0178	-20.011	-19.998	-19.9959	-19.9912	-20.0006	-19.988	-19.9802	-19.9777	-19.9669	-19.9692	-19.9559	-19.9545	-19.9558	-19.9632	-19.9541	-19.9507	-19.9436	-19.9456	-19.9501	-19.9536	-19.9465	-19.9443	-19.9413	-19.9315	-19.9387	-19.9343	-19.9359	-19.9389	-19.9354	-19.9284	-19.9197	-19.9287	-19.928	-19.9361	-19.9278	-19.9257	-19.9203	-19.9323
		63.0612		-20.1949	-20.1957	-20.1972	-20.1892	-20.1779	-20.1612	-20.1576	-20.1621	-20.1504	-20.1468	-20.1395	-20.1301	-20.1379	-20.1312	-20.1307	-20.1218	-20.1318	-20.1339	-20.1133	-20.1167	-20.111	-20.1306	-20.1099	-20.1024	-20.1043	-20.0938	-20.0869	-20.0904	-20.088	-20.0842	-20.0818	-20.0692	-20.0763	-20.0732	-20.0697	-20.0748	-20.0749	-20.0858	-20.0815	-20.0889	-20.093	-20.0934	-20.0792	-20.0783	-20.0827	-20.0833
		63.6735		-20.313	-20.3165	-20.3174	-20.3091	-20.3073	-20.3001	-20.3025	-20.3076	-20.2936	-20.3021	-20.2984	-20.3012	-20.2934	-20.3047	-20.2977	-20.2898	-20.2869	-20.2925	-20.2913	-20.2864	-20.2688	-20.2726	-20.2629	-20.2592	-20.2614	-20.2431	-20.241	-20.234	-20.2305	-20.2198	-20.2276	-20.2406	-20.2475	-20.244	-20.2461	-20.2464	-20.2497	-20.2572	-20.2607	-20.2552	-20.2676	-20.2663	-20.2614	-20.2636	-20.2748	-20.2655
		64.2857		-20.4423	-20.4509	-20.4506	-20.464	-20.4747	-20.4694	-20.4631	-20.4698	-20.4674	-20.4813	-20.4794	-20.4827	-20.4725	-20.4855	-20.483	-20.4908	-20.4962	-20.4921	-20.4884	-20.4804	-20.4769	-20.4774	-20.4675	-20.4652	-20.4677	-20.463	-20.469	-20.4723	-20.4673	-20.456	-20.4559	-20.4575	-20.4528	-20.4386	-20.4414	-20.4335	-20.4407	-20.4458	-20.4521	-20.452	-20.4453	-20.4367	-20.4422	-20.4398	-20.4336	-20.4331
		64.898		-20.6389	-20.6477	-20.6465	-20.6498	-20.6598	-20.6735	-20.6611	-20.6693	-20.6678	-20.6646	-20.6654	-20.6717	-20.6742	-20.6749	-20.67	-20.6716	-20.6685	-20.6607	-20.6568	-20.6604	-20.6615	-20.6579	-20.6601	-20.6607	-20.6644	-20.6538	-20.6624	-20.6609	-20.6635	-20.6844	-20.6861	-20.6895	-20.6827	-20.67	-20.6753	-20.6742	-20.6793	-20.6834	-20.692	-20.6962	-20.69	-20.6891	-20.6956	-20.6976	-20.694	-20.6957
		65.5102		-20.7478	-20.7365	-20.7454	-20.7501	-20.7612	-20.7753	-20.7786	-20.7762	-20.8058	-20.8037	-20.8118	-20.8131	-20.835	-20.8298	-20.8358	-20.8354	-20.8323	-20.8255	-20.8197	-20.8294	-20.827	-20.8164	-20.818	-20.8032	-20.8049	-20.8053	-20.8057	-20.8191	-20.8192	-20.8327	-20.8325	-20.8314	-20.8317	-20.8441	-20.8574	-20.8642	-20.8685	-20.8734	-20.8824	-20.8908	-20.8847	-20.8993	-20.9081	-20.9146	-20.9181	-20.9336
		66.1224		-20.9468	-20.953	-20.9551	-20.9415	-20.9428	-20.9422	-20.9437	-20.9465	-20.9585	-20.9635	-20.9648	-20.9601	-20.9733	-20.9654	-20.9605	-20.9581	-20.961	-20.9562	-20.9553	-20.9677	-20.9934	-20.9929	-21.0115	-21.004	-21.0148	-21.0087	-21.021	-21.0148	-21.0261	-21.0272	-21.0286	-21.0392	-21.0449	-21.0533	-21.0409	-21.0436	-21.0355	-21.0158	-21.0225	-21.0213	-21.0221	-21.0273	-21.0185	-21.0276	-21.0368	-21.0377
		66.7347		-21.1059	-21.1107	-21.1023	-21.0999	-21.1039	-21.0975	-21.1192	-21.1245	-21.1305	-21.1431	-21.1427	-21.1423	-21.1418	-21.1467	-21.1575	-21.1557	-21.1531	-21.1516	-21.149	-21.152	-21.1559	-21.1538	-21.1579	-21.1353	-21.1288	-21.1353	-21.1245	-21.1193	-21.119	-21.1085	-21.1074	-21.0974	-21.1031	-21.1053	-21.1112	-21.1231	-21.134	-21.1416	-21.1481	-21.149	-21.1603	-21.1778	-21.1729	-21.1792	-21.1893	-21.1852
		67.3469		-21.2952	-21.3095	-21.315	-21.3205	-21.3233	-21.3236	-21.3349	-21.3401	-21.3336	-21.3392	-21.3408	-21.3448	-21.35	-21.347	-21.3531	-21.3476	-21.3505	-21.3389	-21.3417	-21.3385	-21.3366	-21.34	-21.3382	-21.3308	-21.3172	-21.3268	-21.3048	-21.291	-21.2962	-21.3044	-21.2951	-21.2821	-21.2805	-21.2786	-21.2833	-21.273	-21.2858	-21.3006	-21.2941	-21.3057	-21.3158	-21.3241	-21.3082	-21.3188	-21.3329	-21.3336
		67.9592		-21.4458	-21.4407	-21.4533	-21.4485	-21.4406	-21.4405	-21.446	-21.4282	-21.4317	-21.4315	-21.4365	-21.4364	-21.4336	-21.4367	-21.4302	-21.4172	-21.417	-21.4277	-21.4242	-21.4041	-21.3835	-21.374	-21.3718	-21.3812	-21.3744	-21.3831	-21.3853	-21.4098	-21.408	-21.4258	-21.433	-21.4205	-21.4343	-21.4302	-21.4435	-21.4338	-21.4285	-21.4448	-21.4429	-21.44	-21.4374	-21.4424	-21.4463	-21.4401	-21.4432	-21.4467
		68.5714		-21.5847	-21.5692	-21.5771	-21.5657	-21.5678	-21.5661	-21.5633	-21.5479	-21.5434	-21.5423	-21.5278	-21.5184	-21.5208	-21.5152	-21.4864	-21.4717	-21.4735	-21.4894	-21.4901	-21.4796	-21.4775	-21.4777	-21.4769	-21.4897	-21.5012	-21.4944	-21.5061	-21.5117	-21.5146	-21.5183	-21.5149	-21.5183	-21.5349	-21.5324	-21.5296	-21.5318	-21.5169	-21.5042	-21.5056	-21.5049	-21.488	-21.4696	-21.4775	-21.4656	-21.4673	-21.4601
		69.1837		-21.6601	-21.6513	-21.6583	-21.659	-21.658	-21.6604	-21.6739	-21.6836	-21.682	-21.6808	-21.6848	-21.6801	-21.6826	-21.6827	-21.6827	-21.6782	-21.6805	-21.6874	-21.6816	-21.6778	-21.6821	-21.6853	-21.673	-21.6697	-21.6714	-21.6543	-21.6612	-21.6573	-21.6626	-21.6574	-21.6607	-21.6637	-21.6657	-21.6622	-21.6501	-21.6589	-21.6562	-21.636	-21.6432	-21.6408	-21.6374	-21.6389	-21.6351	-21.6188	-21.6079	-21.6039
		69.7959		-21.8478	-21.863	-21.8571	-21.8697	-21.8794	-21.8912	-21.8894	-21.9104	-21.9013	-21.8816	-21.8741	-21.8611	-21.8525	-21.8381	-21.8374	-21.8419	-21.8366	-21.8295	-21.8218	-21.822	-21.8259	-21.8304	-21.8271	-21.8144	-21.8089	-21.811	-21.817	-21.7915	-21.7843	-21.7825	-21.7921	-21.8033	-21.8003	-21.8133	-21.8097	-21.8082	-21.8282	-21.8069	-21.811	-21.8104	-21.8163	-21.8114	-21.7985	-21.8065	-21.8021	-21.8009
		70.4082		-21.9307	-21.9578	-21.955	-21.9584	-21.9609	-21.9669	-21.9733	-21.9908	-21.9791	-21.9677	-21.9627	-21.9447	-21.9383	-21.9331	-21.9334	-21.9318	-21.9268	-21.9162	-21.8925	-21.8871	-21.8854	-21.8787	-21.8719	-21.8682	-21.862	-21.8563	-21.8557	-21.8454	-21.8292	-21.8237	-21.849	-21.8607	-21.8649	-21.8619	-21.8621	-21.854	-21.865	-21.8613	-21.8708	-21.8605	-21.8777	-21.8859	-21.8772	-21.8702	-21.8721	-21.8807
		71.0204		-22.0224	-22.0314	-22.0247	-22.0266	-22.0204	-22.0245	-22.0225	-22.0164	-22.0103	-22.0134	-22.0078	-22.0107	-22.0158	-22.0133	-22.0083	-22.0142	-22.0096	-22.0128	-22.0168	-22.0214	-22.0085	-22.0015	-22.0009	-22.0127	-22.0045	-22.0011	-21.9964	-21.9917	-21.9877	-21.9948	-22.0011	-21.9994	-22.0109	-22.0103	-22.0161	-22.0246	-22.0247	-22.0322	-22.0428	-22.048	-22.0507	-22.0428	-22.0457	-22.0432	-22.0578	-22.0526
		71.6327		-22.1605	-22.1458	-22.154	-22.1541	-22.1569	-22.1437	-22.1313	-22.1245	-22.1346	-22.1288	-22.129	-22.1287	-22.1319	-22.1328	-22.1277	-22.1272	-22.1287	-22.1089	-22.1064	-22.098	-22.0989	-22.0849	-22.0774	-22.0887	-22.0783	-22.0757	-22.0677	-22.0654	-22.0756	-22.0796	-22.0675	-22.0691	-22.071	-22.0703	-22.0749	-22.0723	-22.0738	-22.0874	-22.0915	-22.0986	-22.1078	-22.1203	-22.1204	-22.1136	-22.1135	-22.1055
		72.2449		-22.2721	-22.2654	-22.258	-22.2588	-22.2645	-22.2505	-22.2375	-22.2309	-22.2477	-22.2527	-22.2598	-22.2599	-22.2686	-22.2584	-22.2599	-22.2632	-22.2692	-22.2637	-22.2574	-22.2499	-22.2477	-22.24	-22.2432	-22.2494	-22.2431	-22.2353	-22.2404	-22.2302	-22.2382	-22.227	-22.2108	-22.2015	-22.2	-22.2018	-22.2	-22.1921	-22.1935	-22.2055	-22.2122	-22.2073	-22.209	-22.2117	-22.2122	-22.2178	-22.2126	-22.1997
		72.8571		-22.3906	-22.3979	-22.3958	-22.3966	-22.4025	-22.3881	-22.3954	-22.4016	-22.4053	-22.4226	-22.4229	-22.4272	-22.4227	-22.4214	-22.4215	-22.4233	-22.4178	-22.4131	-22.3874	-22.3949	-22.3966	-22.3812	-22.3719	-22.3642	-22.3686	-22.367	-22.3646	-22.36	-22.3493	-22.3357	-22.3277	-22.3277	-22.3333	-22.3253	-22.3339	-22.3234	-22.3235	-22.3315	-22.3406	-22.3392	-22.3501	-22.36	-22.356	-22.3594	-22.3638	-22.3495
		73.4694		-22.5592	-22.5653	-22.5543	-22.5616	-22.5419	-22.5587	-22.5634	-22.5731	-22.5667	-22.5764	-22.5787	-22.5858	-22.5904	-22.5753	-22.5776	-22.5712	-22.5599	-22.5634	-22.5531	-22.5622	-22.5577	-22.5381	-22.5372	-22.523	-22.529	-22.532	-22.5165	-22.5192	-22.5174	-22.5149	-22.5097	-22.4975	-22.4981	-22.4953	-22.4827	-22.4819	-22.4692	-22.4603	-22.4779	-22.4749	-22.4672	-22.4609	-22.4685	-22.4868	-22.5041	-22.4838
		74.0816		-22.7432	-22.7421	-22.7445	-22.7465	-22.7384	-22.75	-22.7468	-22.738	-22.7359	-22.7269	-22.7148	-22.704	-22.7052	-22.6999	-22.6944	-22.686	-22.6784	-22.6859	-22.6855	-22.6754	-22.6798	-22.6769	-22.6755	-22.6689	-22.6682	-22.6698	-22.6582	-22.6574	-22.6444	-22.6439	-22.641	-22.6278	-22.6383	-22.6297	-22.6288	-22.6262	-22.6191	-22.6125	-22.6055	-22.6023	-22.6001	-22.594	-22.5927	-22.604	-22.6125	-22.6121
		74.6939		-22.826	-22.8264	-22.8297	-22.8158	-22.8201	-22.8252	-22.8139	-22.8187	-22.805	-22.7922	-22.8048	-22.7972	-22.8123	-22.8004	-22.7989	-22.7996	-22.7972	-22.7955	-22.8043	-22.7966	-22.794	-22.7942	-22.8086	-22.81	-22.8029	-22.7963	-22.793	-22.7865	-22.7921	-22.79	-22.801	-22.8042	-22.7944	-22.7968	-22.7863	-22.7795	-22.7915	-22.779	-22.7641	-22.7822	-22.787	-22.7737	-22.7812	-22.774	-22.7747	-22.7829
		75.3061		-22.978	-22.9819	-22.9833	-22.9781	-22.9926	-22.9828	-22.9785	-22.9797	-22.9709	-22.9731	-22.9784	-22.9671	-22.9669	-22.9568	-22.9596	-22.9662	-22.962	-22.9447	-22.9485	-22.9401	-22.9248	-22.9294	-22.9279	-22.9353	-22.9204	-22.9176	-22.9333	-22.9128	-22.9019	-22.914	-22.9142	-22.9293	-22.9285	-22.9193	-22.937	-22.9365	-22.9398	-22.9613	-22.9445	-22.981	-22.9933	-22.9847	-22.994	-22.9794	-22.9926	-22.9945
		75.9184		-23.0559	-23.0363	-23.0327	-23.0381	-23.0119	-23.0129	-23.0051	-23.0038	-23.0032	-23.003	-23.0127	-23.0067	-23.0053	-22.9959	-22.9981	-23.0167	-23.0073	-23.0124	-23.0258	-23.0368	-23.035	-23.0213	-23.0337	-23.0405	-23.0498	-23.0595	-23.0703	-23.0674	-23.0671	-23.0768	-23.0879	-23.1015	-23.0939	-23.1032	-23.0992	-23.1068	-23.1003	-23.1067	-23.1198	-23.1203	-23.1166	-23.1144	-23.1225	-23.1037	-23.1184	-23.1172
		76.5306		-23.1193	-23.1086	-23.1126	-23.1267	-23.1133	-23.12	-23.128	-23.1135	-23.1296	-23.1366	-23.1412	-23.1511	-23.1496	-23.1481	-23.1596	-23.1694	-23.1715	-23.1767	-23.1752	-23.17	-23.1738	-23.174	-23.161	-23.1597	-23.1665	-23.172	-23.1769	-23.1874	-23.1785	-23.1795	-23.178	-23.1701	-23.1794	-23.1798	-23.1754	-23.1776	-23.1748	-23.1828	-23.1919	-23.1793	-23.1767	-23.1864	-23.1785	-23.1831	-23.1909	-23.2088
		77.1429		-23.2172	-23.2308	-23.238	-23.2536	-23.2416	-23.2473	-23.2595	-23.2637	-23.2724	-23.2691	-23.2726	-23.2766	-23.2746	-23.2753	-23.2741	-23.2794	-23.2894	-23.2853	-23.2813	-23.288	-23.2905	-23.2874	-23.2845	-23.2777	-23.2877	-23.2944	-23.2877	-23.3025	-23.3018	-23.2948	-23.3101	-23.3016	-23.3016	-23.3101	-23.2981	-23.289	-23.2933	-23.278	-23.2886	-23.29	-23.2927	-23.286	-23.2836	-23.2851	-23.2739	-23.2749
		77.7551		-23.3118	-23.3187	-23.319	-23.3196	-23.3207	-23.3197	-23.3264	-23.3234	-23.318	-23.3178	-23.3118	-23.3217	-23.3302	-23.3358	-23.341	-23.3417	-23.3579	-23.3689	-23.3752	-23.366	-23.3716	-23.3807	-23.3762	-23.385	-23.3883	-23.3889	-23.3855	-23.3872	-23.3845	-23.3791	-23.3715	-23.3701	-23.3844	-23.3704	-23.3617	-23.3664	-23.3876	-23.3933	-23.3912	-23.4049	-23.3936	-23.3893	-23.3921	-23.3923	-23.3838	-23.3646
		78.3673		-23.4822	-23.4629	-23.459	-23.4657	-23.464	-23.4685	-23.473	-23.473	-23.4636	-23.4672	-23.4598	-23.4689	-23.4645	-23.4747	-23.4803	-23.477	-23.4736	-23.4912	-23.4964	-23.4845	-23.4894	-23.4882	-23.4884	-23.493	-23.5002	-23.4942	-23.4877	-23.481	-23.4752	-23.4878	-23.4863	-23.4868	-23.4954	-23.5013	-23.5069	-23.5162	-23.5287	-23.5332	-23.5333	-23.5358	-23.5427	-23.5401	-23.5452	-23.5377	-23.5438	-23.5348
		78.9796		-23.5883	-23.5608	-23.5675	-23.5609	-23.562	-23.5535	-23.5497	-23.5602	-23.5506	-23.5512	-23.5503	-23.5628	-23.5718	-23.5661	-23.5727	-23.5765	-23.5576	-23.567	-23.5659	-23.5588	-23.5691	-23.5877	-23.5897	-23.5865	-23.5944	-23.599	-23.6009	-23.6021	-23.6091	-23.6013	-23.5947	-23.5895	-23.587	-23.5821	-23.5955	-23.587	-23.6012	-23.6072	-23.5949	-23.5671	-23.5701	-23.5659	-23.5647	-23.5679	-23.5754	-23.5724
		79.5918		-23.6498	-23.6458	-23.6398	-23.6422	-23.6445	-23.6436	-23.6472	-23.6599	-23.6705	-23.6742	-23.6727	-23.6798	-23.6826	-23.6822	-23.6675	-23.686	-23.6762	-23.6659	-23.6525	-23.6771	-23.655	-23.657	-23.6706	-23.659	-23.6601	-23.6813	-23.6695	-23.6681	-23.6829	-23.6776	-23.6935	-23.6908	-23.6952	-23.699	-23.7212	-23.7113	-23.7219	-23.7346	-23.7215	-23.7068	-23.726	-23.725	-23.7236	-23.7291	-23.7377	-23.7109
		80.2041		-23.7763	-23.7955	-23.7855	-23.7816	-23.7826	-23.7801	-23.7795	-23.7704	-23.7802	-23.7816	-23.7786	-23.7805	-23.778	-23.7667	-23.748	-23.7583	-23.7565	-23.7473	-23.749	-23.7643	-23.7494	-23.7605	-23.7564	-23.7555	-23.7464	-23.7668	-23.7604	-23.7677	-23.7805	-23.7672	-23.7756	-23.7733	-23.7728	-23.7746	-23.7698	-23.7568	-23.7715	-23.7678	-23.7623	-23.7544	-23.7527	-23.7516	-23.7498	-23.7464	-23.7353	-23.7258
		80.8163		-23.7986	-23.8082	-23.7927	-23.8067	-23.8006	-23.7872	-23.7854	-23.7795	-23.7748	-23.7826	-23.79	-23.7951	-23.7807	-23.7884	-23.788	-23.7779	-23.779	-23.7662	-23.7628	-23.7617	-23.7566	-23.7389	-23.7391	-23.728	-23.719	-23.7156	-23.7086	-23.7008	-23.6919	-23.7014	-23.6952	-23.7093	-23.6938	-23.7167	-23.7043	-23.7042	-23.7097	-23.7147	-23.7242	-23.7494	-23.7571	-23.7877	-23.7808	-23.7939	-23.7954	-23.7953
		81.4286		-23.9259	-23.94	-23.9277	-23.9343	-23.9354	-23.9334	-23.9223	-23.9161	-23.8907	-23.89	-23.8806	-23.8564	-23.8502	-23.8372	-23.8459	-23.8237	-23.8165	-23.8126	-23.8266	-23.8123	-23.8231	-23.8331	-23.8469	-23.834	-23.8472	-23.8467	-23.8574	-23.8597	-23.8583	-23.8752	-23.8643	-23.8743	-23.8539	-23.8717	-23.8651	-23.8549	-23.868	-23.8572	-23.8565	-23.8502	-23.8459	-23.8487	-23.8486	-23.8465	-23.8433	-23.8568
		82.0408		-24.0683	-24.0812	-24.0839	-24.0685	-24.0654	-24.0575	-24.0639	-24.0603	-24.0384	-24.0321	-24.0194	-24.0134	-24.012	-24.0189	-24.0144	-24.0027	-23.9895	-23.9971	-23.9965	-23.9969	-24.0001	-24.0025	-24.0127	-24.0132	-24.0376	-24.0298	-24.0421	-24.047	-24.0537	-24.0719	-24.0742	-24.0756	-24.0786	-24.0838	-24.0784	-24.0848	-24.0816	-24.0748	-24.0732	-24.0594	-24.046	-24.0491	-24.0445	-24.0406	-24.0372	-24.0281
		82.6531		-24.1886	-24.1937	-24.202	-24.1849	-24.1917	-24.2015	-24.1988	-24.2126	-24.1994	-24.2027	-24.1958	-24.1982	-24.1936	-24.2039	-24.1871	-24.203	-24.195	-24.2067	-24.1865	-24.1936	-24.1642	-24.1679	-24.1588	-24.1729	-24.1652	-24.1631	-24.159	-24.1652	-24.1523	-24.1591	-24.1646	-24.1517	-24.1631	-24.1485	-24.1526	-24.1569	-24.1514	-24.1408	-24.1543	-24.1274	-24.1277	-24.1077	-24.1283	-24.098	-24.0931	-24.0827
		83.2653		-24.3816	-24.3519	-24.3601	-24.3475	-24.3391	-24.3292	-24.3123	-24.3322	-24.3238	-24.328	-24.3317	-24.3481	-24.338	-24.3547	-24.3471	-24.3722	-24.3805	-24.3838	-24.3695	-24.3766	-24.3619	-24.361	-24.352	-24.3531	-24.3467	-24.3372	-24.3239	-24.3235	-24.2843	-24.2818	-24.2773	-24.2638	-24.2597	-24.2474	-24.2247	-24.237	-24.2009	-24.1965	-24.225	-24.2237	-24.2261	-24.2247	-24.2389	-24.2459	-24.2705	-24.2613
		83.8776		-24.469	-24.4475	-24.4387	-24.4479	-24.4441	-24.4479	-24.4302	-24.4231	-24.4205	-24.4263	-24.4152	-24.4103	-24.4095	-24.403	-24.4174	-24.4071	-24.4231	-24.4234	-24.4301	-24.4305	-24.429	-24.427	-24.4489	-24.4355	-24.4322	-24.4311	-24.4236	-24.434	-24.421	-24.4133	-24.4039	-24.3935	-24.3941	-24.3816	-24.3826	-24.3785	-24.3675	-24.3846	-24.3658	-24.3631	-24.3551	-24.3485	-24.3373	-24.3402	-24.3347	-24.3418
		84.4898		-24.4949	-24.5073	-24.5062	-24.5039	-24.5	-24.5018	-24.5081	-24.5005	-24.5052	-24.4892	-24.4951	-24.4954	-24.5044	-24.4853	-24.4966	-24.4737	-24.4868	-24.4814	-24.4723	-24.4826	-24.494	-24.4782	-24.4874	-24.4672	-24.4835	-24.4821	-24.4717	-24.4905	-24.4887	-24.4979	-24.4911	-24.4739	-24.4806	-24.4875	-24.4784	-24.4897	-24.4876	-24.4979	-24.4959	-24.4962	-24.4854	-24.4788	-24.4782	-24.4864	-24.4929	-24.5091
		85.102		-24.6026	-24.6184	-24.6147	-24.617	-24.6165	-24.6221	-24.6172	-24.6189	-24.6159	-24.6111	-24.6179	-24.6189	-24.6152	-24.6044	-24.5869	-24.5828	-24.5766	-24.5738	-24.5607	-24.5591	-24.5468	-24.5424	-24.5191	-24.5114	-24.5062	-24.4925	-24.5007	-24.4887	-24.4967	-24.486	-24.4868	-24.4941	-24.4983	-24.5094	-24.5203	-24.5168	-24.5364	-24.5568	-24.5599	-24.5659	-24.5664	-24.5715	-24.5652	-24.5698	-24.5614	-24.5672
		85.7143		-24.7235	-24.7147	-24.7188	-24.7315	-24.7128	-24.7123	-24.7032	-24.7078	-24.7038	-24.6923	-24.6977	-24.6897	-24.6807	-24.6588	-24.6403	-24.6602	-24.6295	-24.6402	-24.6301	-24.6266	-24.6144	-24.6294	-24.6176	-24.6269	-24.6247	-24.6191	-24.6358	-24.6182	-24.6331	-24.6211	-24.6205	-24.6203	-24.6208	-24.6262	-24.6211	-24.6125	-24.6195	-24.6026	-24.6	-24.587	-24.5781	-24.584	-24.5534	-24.553	-24.552	-24.5335
		86.3265		-24.7537	-24.7427	-24.7482	-24.765	-24.7472	-24.7545	-24.7385	-24.7307	-24.7254	-24.7133	-24.7127	-24.7103	-24.6966	-24.698	-24.6861	-24.6996	-24.6697	-24.6659	-24.6829	-24.6652	-24.6561	-24.6634	-24.6523	-24.665	-24.6566	-24.6581	-24.6578	-24.6476	-24.6674	-24.6471	-24.6426	-24.6501	-24.6501	-24.6593	-24.6779	-24.6777	-24.6782	-24.677	-24.6758	-24.6947	-24.7064	-24.716	-24.696	-24.6999	-24.7094	-24.7067
		86.9388		-24.8707	-24.8651	-24.8659	-24.8686	-24.8474	-24.8412	-24.85	-24.8341	-24.8307	-24.8229	-24.8236	-24.8124	-24.8095	-24.8128	-24.8163	-24.814	-24.8071	-24.7944	-24.7957	-24.7927	-24.7984	-24.7845	-24.7846	-24.798	-24.7885	-24.8032	-24.7963	-24.8048	-24.8027	-24.7976	-24.7884	-24.7834	-24.7926	-24.7835	-24.7734	-24.7796	-24.7785	-24.7755	-24.7812	-24.7937	-24.7952	-24.7852	-24.7925	-24.8062	-24.8278	-24.82
		87.551		-24.8526	-24.8528	-24.8526	-24.8511	-24.8515	-24.8537	-24.8412	-24.8374	-24.8431	-24.8445	-24.8292	-24.8333	-24.8315	-24.8447	-24.8447	-24.8227	-24.8407	-24.8227	-24.8147	-24.834	-24.8363	-24.8286	-24.8275	-24.8308	-24.838	-24.843	-24.8358	-24.8555	-24.8412	-24.8461	-24.8548	-24.8554	-24.8634	-24.8509	-24.8348	-24.8559	-24.8455	-24.8584	-24.8602	-24.8763	-24.8808	-24.8606	-24.8857	-24.8877	-24.9085	-24.9046
		88.1633		-24.9222	-24.9326	-24.9354	-24.9272	-24.9468	-24.9476	-24.9559	-24.9591	-24.9616	-24.973	-24.9404	-24.941	-24.9588	-24.9477	-24.9551	-24.9445	-24.9531	-24.9587	-24.9433	-24.9387	-24.9505	-24.9411	-24.9693	-24.963	-24.9654	-24.9832	-24.9781	-25.0017	-24.9859	-25	-25.0149	-25.01	-25.0295	-25.0151	-25.0229	-25.0374	-25.0443	-25.0412	-25.0482	-25.0534	-25.0459	-25.063	-25.0772	-25.0701	-25.0583	-25.0619
		88.7755		-25.0198	-25.021	-25.0243	-25.0243	-25.0234	-25.0336	-25.0436	-25.0451	-25.0363	-25.0387	-25.0302	-25.0368	-25.0277	-25.0377	-25.0425	-25.0471	-25.0349	-25.0413	-25.0511	-25.0319	-25.0376	-25.0449	-25.0526	-25.0399	-25.0451	-25.0683	-25.083	-25.0727	-25.0881	-25.104	-25.1196	-25.12	-25.1405	-25.1559	-25.1767	-25.1842	-25.1956	-25.1905	-25.2021	-25.2076	-25.2049	-25.211	-25.2085	-25.2088	-25.1837	-25.1724
		89.3878		-25.106	-25.1081	-25.0876	-25.0769	-25.0687	-25.0554	-25.0785	-25.0684	-25.0734	-25.0837	-25.0873	-25.0961	-25.092	-25.0918	-25.1155	-25.1193	-25.123	-25.133	-25.1546	-25.1514	-25.1561	-25.1823	-25.1894	-25.1949	-25.1874	-25.2037	-25.2012	-25.196	-25.1927	-25.2054	-25.1961	-25.1888	-25.2026	-25.2073	-25.2211	-25.2015	-25.2071	-25.2032	-25.1996	-25.1942	-25.1937	-25.2064	-25.1788	-25.2027	-25.179	-25.1988
		90		-25.2805	-25.2824	-25.296	-25.2962	-25.3026	-25.2936	-25.2892	-25.3096	-25.3135	-25.3155	-25.3215	-25.3252	-25.3286	-25.333	-25.3156	-25.302	-25.3135	-25.3196	-25.3176	-25.3268	-25.3164	-25.3373	-25.3188	-25.3344	-25.3318	-25.3219	-25.3189	-25.3108	-25.3165	-25.3157	-25.3131	-25.3099	-25.3077	-25.3139	-25.3212	-25.3001	-25.3166	-25.3292	-25.328	-25.3292	-25.3305	-25.3234	-25.3209	-25.3315	-25.3394	-25.3404
	Theta/Delta		Time	-2	-1.98485	-1.9697	-1.95455	-1.93939	-1.92424	-1.90909	-1.89394	-1.87879	-1.86364	-1.84848	-1.83333	-1.81818	-1.80303	-1.78788	-1.77273	-1.75758	-1.74242	-1.72727	-1.71212	-1.69697	-1.68182	-1.66667	-1.65152	-1.63636	-1.62121	-1.60606	-1.59091	-1.57576	-1.56061	-1.54545	-1.5303	-1.51515	-1.5	-1.48485	-1.4697	-1.45455	-1.43939	-1.42424	-1.40909	-1.39394	-1.37879	-1.36364	-1.34848	-1.33333	-1.31818
		N sessions
		1		-0.624895	-0.608472	-0.600419	-0.596188	-0.594043	-0.590662	-0.598487	-0.617169	-0.640296	-0.630302	-0.638784	-0.659624	-0.677358	-0.699858	-0.730924	-0.764284	-0.805265	-0.846318	-0.869534	-0.9023	-0.934018	-0.947014	-0.96063	-0.978011	-0.984505	-0.982161	-0.969837	-0.958573	-0.949909	-0.923025	-0.894345	-0.871581	-0.848479	-0.821288	-0.814769	-0.786426	-0.750475	-0.737871	-0.728031	-0.727801	-0.721472	-0.72812	-0.741724	-0.752191	-0.753466	-0.746274
		2		-0.15449	-0.162046	-0.160767	-0.17924	-0.185688	-0.185075	-0.169777	-0.154486	-0.162096	-0.155944	-0.155979	-0.146486	-0.148832	-0.162071	-0.161287	-0.176223	-0.179678	-0.179292	-0.226073	-0.276959	-0.302933	-0.333116	-0.374299	-0.405652	-0.441191	-0.468308	-0.507361	-0.571617	-0.643185	-0.683544	-0.707343	-0.739121	-0.805632	-0.851687	-0.908189	-0.968041	-0.998416	-1.03637	-1.05654	-1.08661	-1.0726	-1.05624	-1.05983	-1.09529	-1.12706	-1.13315
		3		-0.78651	-0.717974	-0.655898	-0.656784	-0.673866	-0.646114	-0.594196	-0.569621	-0.593977	-0.58348	-0.582614	-0.591652	-0.612624	-0.64554	-0.726157	-0.790063	-0.821393	-0.86352	-0.955765	-1.05716	-1.13832	-1.16689	-1.21323	-1.24777	-1.25439	-1.27584	-1.27592	-1.27386	-1.31517	-1.30994	-1.25461	-1.20714	-1.12138	-1.03917	-0.969703	-0.832308	-0.716713	-0.630479	-0.516697	-0.414692	-0.271461	-0.13283	0.0301718	0.162405	0.254079	0.356856
		4		-1.70734	-1.71751	-1.72018	-1.69628	-1.65448	-1.62039	-1.58435	-1.55009	-1.49938	-1.46128	-1.43143	-1.38787	-1.31609	-1.2711	-1.23384	-1.20336	-1.18643	-1.1415	-1.07848	-1.00549	-0.947549	-0.904805	-0.869736	-0.84791	-0.817331	-0.757998	-0.700052	-0.675338	-0.664197	-0.667948	-0.642534	-0.601564	-0.5412	-0.50137	-0.465629	-0.431059	-0.403821	-0.425339	-0.471591	-0.47654	-0.435142	-0.387598	-0.362032	-0.362417	-0.374329	-0.39381
		5		1.50203	1.46439	1.42124	1.35696	1.29946	1.23945	1.17684	1.1271	1.07379	1.02014	0.990529	0.936218	0.887208	0.837643	0.796494	0.772485	0.785182	0.794543	0.781094	0.782302	0.786774	0.799825	0.805198	0.803413	0.806062	0.805388	0.793829	0.767663	0.773687	0.776117	0.757224	0.729656	0.704088	0.675094	0.667121	0.647131	0.631977	0.626911	0.597067	0.579887	0.585873	0.61345	0.631796	0.627213	0.620791	0.620112
		6		-0.721478	-0.716288	-0.708431	-0.730688	-0.717866	-0.703914	-0.712891	-0.709111	-0.714894	-0.711084	-0.684136	-0.664398	-0.666729	-0.661812	-0.657395	-0.657122	-0.666125	-0.66715	-0.671168	-0.684438	-0.692529	-0.702861	-0.701466	-0.69283	-0.701321	-0.728403	-0.739866	-0.74123	-0.749278	-0.761117	-0.77222	-0.773197	-0.781972	-0.782467	-0.793197	-0.787412	-0.773511	-0.765144	-0.767079	-0.761862	-0.759376	-0.749113	-0.747119	-0.722028	-0.69831	-0.672745
		7		-0.362227	-0.366232	-0.379699	-0.411683	-0.452234	-0.483009	-0.528063	-0.517798	-0.534531	-0.522281	-0.532453	-0.560891	-0.596816	-0.614891	-0.633597	-0.640532	-0.637698	-0.654196	-0.698584	-0.76363	-0.80539	-0.870991	-0.904869	-0.932142	-0.952962	-0.975731	-0.996106	-1.02262	-1.01286	-0.980525	-0.948032	-0.946485	-0.935044	-0.906232	-0.878872	-0.823299	-0.755216	-0.697915	-0.617919	-0.560942	-0.52747	-0.505513	-0.474466	-0.450189	-0.454492	-0.452087
		8		2.25403	2.23889	2.22601	2.18222	2.12737	2.0772	2.01209	1.9134	1.78972	1.68144	1.6077	1.56111	1.51408	1.50782	1.49898	1.42327	1.38325	1.36349	1.38701	1.38282	1.34779	1.26388	1.1736	1.12953	1.10629	1.07016	1.00171	0.923152	0.884938	0.845187	0.794221	0.769077	0.695416	0.598944	0.518919	0.45159	0.398492	0.321826	0.252058	0.184081	0.109152	0.0470489	-0.0145522	-0.0408736	-0.0379305	-0.0607878
		9		1.05025	0.885714	0.734081	0.613984	0.484047	0.306817	0.221951	0.156473	0.0395095	-0.0642046	-0.210336	-0.279835	-0.324399	-0.395411	-0.413209	-0.419742	-0.395048	-0.356444	-0.354591	-0.361473	-0.389981	-0.369888	-0.284233	-0.207293	-0.180987	-0.124131	-0.0361032	-0.0419603	-0.108286	-0.216958	-0.256676	-0.209808	-0.185763	-0.306057	-0.483548	-0.580422	-0.591947	-0.629406	-0.697336	-0.843698	-0.952322	-0.964798	-0.986189	-0.996714	-0.972014	-0.86658
		10		1.2501	1.21027	1.16503	1.12877	1.09898	1.04094	0.958445	0.898746	0.855738	0.810868	0.793486	0.78067	0.771307	0.750923	0.720243	0.690435	0.658522	0.655749	0.638458	0.656969	0.673199	0.669592	0.638152	0.617034	0.600573	0.596229	0.57992	0.57549	0.552895	0.533298	0.526566	0.513499	0.478181	0.445922	0.440615	0.444648	0.466727	0.495742	0.521435	0.543182	0.547338	0.559616	0.589995	0.596733	0.579457	0.594857
		11		-0.810817	-0.778066	-0.742175	-0.720959	-0.711217	-0.708791	-0.69402	-0.676526	-0.671674	-0.674655	-0.675926	-0.680724	-0.683601	-0.694222	-0.70865	-0.723393	-0.731672	-0.743672	-0.754173	-0.760951	-0.761426	-0.754621	-0.756047	-0.754922	-0.754792	-0.73096	-0.705349	-0.685051	-0.680961	-0.679688	-0.6752	-0.665508	-0.655692	-0.647519	-0.638411	-0.637174	-0.641505	-0.641318	-0.628611	-0.633981	-0.647542	-0.673736	-0.697967	-0.716625	-0.737227	-0.765826
		12		0.779426	0.655118	0.571084	0.516957	0.489113	0.460542	0.433615	0.424557	0.388409	0.36345	0.347363	0.315551	0.291641	0.233321	0.194759	0.140301	0.120292	0.11237	0.0989309	0.0750341	0.0374218	0.0188819	0.00220446	-0.0252269	-0.0784752	-0.132637	-0.168577	-0.195282	-0.253528	-0.32676	-0.394149	-0.458576	-0.502909	-0.548538	-0.600584	-0.652639	-0.715064	-0.726225	-0.748698	-0.809877	-0.86767	-0.920434	-0.959653	-1.02171	-1.0504	-1.07035
		13		-1.11519	-1.13711	-1.15755	-1.17194	-1.18667	-1.19727	-1.20698	-1.20612	-1.19444	-1.18712	-1.18491	-1.18674	-1.18537	-1.17707	-1.17501	-1.17093	-1.16391	-1.1508	-1.14024	-1.12861	-1.11528	-1.12018	-1.12856	-1.14257	-1.1551	-1.15463	-1.14272	-1.13147	-1.13401	-1.14757	-1.16535	-1.16848	-1.16332	-1.15646	-1.15098	-1.13595	-1.11313	-1.0881	-1.06361	-1.03464	-1.00844	-0.973738	-0.949234	-0.923322	-0.889512	-0.843001
		14		1.81225	1.77525	1.75296	1.71683	1.67304	1.59505	1.52926	1.45354	1.38034	1.3196	1.25721	1.21574	1.2355	1.25872	1.23543	1.16552	1.07837	0.995767	0.926966	0.843053	0.811749	0.783455	0.746853	0.63437	0.556706	0.462685	0.365111	0.327179	0.295248	0.250916	0.209297	0.161604	0.133148	0.108518	0.0479674	-0.0102352	-0.0462844	-0.0654731	-0.0590069	-0.0399833	-0.0605507	-0.108756	-0.153379	-0.185664	-0.222662	-0.214162
		15		0.575053	0.537304	0.485872	0.422518	0.331664	0.257298	0.199927	0.1266	0.0507237	-0.0203048	-0.0724341	-0.134978	-0.212038	-0.305256	-0.371376	-0.394188	-0.408446	-0.410722	-0.407995	-0.395735	-0.363094	-0.330708	-0.316491	-0.283111	-0.227757	-0.197284	-0.193853	-0.16015	-0.0851494	-0.0541662	-0.0629721	-0.0704473	-0.0584538	-0.05409	-0.0745757	-0.115145	-0.188347	-0.238963	-0.29217	-0.340217	-0.383227	-0.421736	-0.503239	-0.593507	-0.666972	-0.707
		16		0.172136	0.156992	0.129879	0.125601	0.11807	0.119682	0.119981	0.11449	0.0957091	0.0762822	0.0699987	0.0717007	0.0682365	0.0579011	0.0478605	0.0284309	0.00435743	-0.0196657	-0.0497782	-0.0894654	-0.13571	-0.16986	-0.198277	-0.227478	-0.26449	-0.311469	-0.363764	-0.400328	-0.422338	-0.443042	-0.470333	-0.506201	-0.520932	-0.542448	-0.567298	-0.591395	-0.607199	-0.612666	-0.626599	-0.643213	-0.661792	-0.681336	-0.703134	-0.725523	-0.748972	-0.774385
		17		0.623029	0.593937	0.562728	0.532617	0.517798	0.51578	0.514035	0.491963	0.482064	0.486511	0.469414	0.434373	0.422129	0.425636	0.397646	0.360817	0.32565	0.299318	0.289533	0.259888	0.247622	0.243257	0.230098	0.214309	0.191192	0.159679	0.153719	0.132319	0.107019	0.0811666	0.052177	0.0246126	0.00309174	-0.0184462	-0.0579806	-0.110338	-0.153517	-0.18243	-0.205611	-0.234794	-0.239493	-0.279539	-0.315435	-0.36016	-0.388898	-0.41433
		18		-0.477783	-0.480884	-0.488605	-0.50848	-0.523552	-0.525338	-0.531426	-0.531062	-0.529714	-0.548675	-0.571556	-0.58782	-0.597244	-0.614128	-0.635493	-0.648906	-0.662254	-0.675594	-0.690776	-0.707415	-0.722175	-0.721476	-0.718837	-0.719188	-0.725651	-0.720754	-0.703287	-0.694038	-0.694661	-0.686204	-0.664759	-0.643515	-0.631101	-0.613886	-0.60139	-0.568449	-0.536167	-0.497682	-0.455658	-0.423549	-0.394944	-0.375356	-0.353626	-0.34018	-0.338495	-0.330291
		19		1.45623	1.45458	1.4483	1.43279	1.42085	1.40207	1.37686	1.33286	1.28435	1.23315	1.18993	1.13584	1.09054	1.049	1.0113	0.992213	0.968729	0.950318	0.92772	0.905448	0.887267	0.864522	0.843786	0.819969	0.821812	0.820924	0.823627	0.820259	0.818414	0.800317	0.801778	0.809262	0.800971	0.802045	0.790077	0.743604	0.687143	0.640747	0.61615	0.595466	0.57228	0.534249	0.469803	0.377015	0.301346	0.242158
		20		-0.518946	-0.55523	-0.586803	-0.606298	-0.627111	-0.642014	-0.654881	-0.674509	-0.693938	-0.711198	-0.731185	-0.754601	-0.768561	-0.783856	-0.794905	-0.793867	-0.797248	-0.804196	-0.822339	-0.837895	-0.843889	-0.845099	-0.845732	-0.852876	-0.857084	-0.862863	-0.865714	-0.864328	-0.864668	-0.867793	-0.859688	-0.846648	-0.82876	-0.801644	-0.783804	-0.771565	-0.762992	-0.747684	-0.72675	-0.704416	-0.677429	-0.658728	-0.649607	-0.6413	-0.631459	-0.622807
		21		0.383292	0.400846	0.42172	0.439128	0.451337	0.45999	0.46137	0.463949	0.474864	0.460635	0.44153	0.402908	0.366029	0.34992	0.33334	0.30833	0.268827	0.217863	0.180028	0.143241	0.103893	0.0508309	-0.00539712	-0.044901	-0.0637044	-0.0835763	-0.120404	-0.17089	-0.21027	-0.233078	-0.252703	-0.275755	-0.29809	-0.318987	-0.3332	-0.358952	-0.385318	-0.413439	-0.445713	-0.476556	-0.501308	-0.529584	-0.56546	-0.606355	-0.640006	-0.664971
		22		-0.234797	-0.200168	-0.156176	-0.13175	-0.117396	-0.112218	-0.116584	-0.108325	-0.0839068	-0.0738464	-0.0731167	-0.0887847	-0.0958064	-0.105686	-0.121297	-0.143955	-0.168842	-0.183106	-0.196247	-0.199567	-0.185	-0.176043	-0.196113	-0.222493	-0.239964	-0.250156	-0.252672	-0.251094	-0.250778	-0.253062	-0.268536	-0.290396	-0.310327	-0.324206	-0.319055	-0.322461	-0.336358	-0.35212	-0.37234	-0.393633	-0.409694	-0.432061	-0.454886	-0.478075	-0.508837	-0.522989
		23		-2.52342	-2.46487	-2.39356	-2.34046	-2.29036	-2.24775	-2.20026	-2.13288	-2.06892	-2.00348	-1.95831	-1.88626	-1.80513	-1.73363	-1.63264	-1.50326	-1.39439	-1.29944	-1.18074	-1.04491	-0.893031	-0.74657	-0.635135	-0.509542	-0.400527	-0.294095	-0.207695	-0.138885	-0.0580112	0.0260035	0.0751343	0.0976452	0.103634	0.140577	0.141975	0.13312	0.106009	0.073311	0.0103109	-0.0438986	-0.0742654	-0.0881857	-0.122536	-0.189078	-0.217297	-0.196805
		24		0.690706	0.647084	0.607783	0.564626	0.529882	0.489668	0.452785	0.415198	0.393354	0.363078	0.306466	0.236899	0.178698	0.131894	0.101034	0.0603107	0.00395527	-0.0413256	-0.0762878	-0.0840189	-0.100678	-0.129323	-0.158569	-0.171541	-0.168467	-0.162799	-0.15497	-0.151998	-0.166665	-0.180712	-0.201334	-0.235069	-0.264039	-0.287626	-0.311097	-0.32403	-0.3292	-0.341537	-0.373962	-0.411836	-0.454684	-0.486179	-0.512673	-0.536843	-0.559178	-0.58841
		25		1.20708	1.06146	0.921842	0.800428	0.685231	0.588772	0.510513	0.441926	0.358726	0.276374	0.208921	0.171045	0.116053	0.0826054	0.0605619	0.0128791	-0.00673887	-0.0327527	-0.0480694	-0.0613248	-0.0840669	-0.0929891	-0.102914	-0.130945	-0.151955	-0.191359	-0.229658	-0.247743	-0.253126	-0.277439	-0.337895	-0.388827	-0.388223	-0.371464	-0.375048	-0.400587	-0.416948	-0.427048	-0.447663	-0.45853	-0.472563	-0.479568	-0.474313	-0.444788	-0.434252	-0.424684
		26		0.960302	0.918546	0.9126	0.904547	0.895374	0.920191	0.919158	0.886765	0.851626	0.822225	0.837612	0.814676	0.777054	0.750642	0.728304	0.65215	0.535265	0.493177	0.458692	0.464855	0.503341	0.5422	0.572093	0.5908	0.645061	0.642372	0.633222	0.641734	0.699037	0.819854	0.886346	0.908384	0.990859	1.08357	1.18053	1.2327	1.27108	1.29753	1.31956	1.32713	1.29492	1.2477	1.19572	1.12706	1.06419	1.02848
		27		0.239675	0.306535	0.385121	0.453249	0.536599	0.642323	0.735887	0.787965	0.835701	0.903548	0.991956	1.09029	1.16311	1.21274	1.26446	1.30899	1.38104	1.42817	1.43111	1.39853	1.36621	1.33304	1.30711	1.26258	1.21163	1.1183	1.02231	0.940214	0.857883	0.76996	0.679021	0.599577	0.544323	0.466093	0.370326	0.294714	0.230902	0.157335	0.0859295	0.0370557	0.0205709	0.00781174	-0.0272377	-0.0537149	-0.0648716	-0.056509
		28		-0.667975	-0.701036	-0.736389	-0.755058	-0.751006	-0.75247	-0.778545	-0.790999	-0.790418	-0.798557	-0.788611	-0.776114	-0.767479	-0.754972	-0.748595	-0.735657	-0.735851	-0.729833	-0.728632	-0.735219	-0.746339	-0.743612	-0.75226	-0.747372	-0.737795	-0.732508	-0.727228	-0.713156	-0.67432	-0.651975	-0.652816	-0.654669	-0.631859	-0.596518	-0.569889	-0.550743	-0.530167	-0.505993	-0.490314	-0.463646	-0.442824	-0.416039	-0.406677	-0.400656	-0.399049	-0.393332
		29		-0.446229	-0.439447	-0.439077	-0.445693	-0.465622	-0.503573	-0.516426	-0.516052	-0.511994	-0.517116	-0.543949	-0.567051	-0.565508	-0.561731	-0.553258	-0.550621	-0.54444	-0.538671	-0.514645	-0.464443	-0.431059	-0.407277	-0.384154	-0.371213	-0.357638	-0.354463	-0.342729	-0.338231	-0.358026	-0.386165	-0.410966	-0.429791	-0.448115	-0.500787	-0.558442	-0.590179	-0.606768	-0.624295	-0.663075	-0.727662	-0.782725	-0.808784	-0.822141	-0.83365	-0.845744	-0.843625
		30		0.758741	0.506379	0.283881	0.100382	-0.0665249	-0.286852	-0.553246	-0.8538	-1.14642	-1.42669	-1.58734	-1.63946	-1.79064	-2.01981	-2.13572	-2.1669	-2.17385	-2.13423	-2.21915	-2.32669	-2.24561	-2.07053	-1.86428	-1.7668	-1.70021	-1.5633	-1.3577	-0.985886	-0.719188	-0.571048	-0.530118	-0.464378	-0.343651	-0.133698	0.168251	0.360726	0.367007	0.362622	0.477979	0.64454	0.809518	0.887239	0.941767	1.0187	0.985462	0.938105
		31		-0.33886	-0.307313	-0.301589	-0.282803	-0.285687	-0.321781	-0.345888	-0.35317	-0.367592	-0.377611	-0.397339	-0.426064	-0.46258	-0.481113	-0.518405	-0.571529	-0.612781	-0.648774	-0.668492	-0.701896	-0.752683	-0.777076	-0.778469	-0.791473	-0.815116	-0.836741	-0.851298	-0.843312	-0.836277	-0.848377	-0.856358	-0.845149	-0.83093	-0.817514	-0.80521	-0.787522	-0.758775	-0.725338	-0.713355	-0.698454	-0.692726	-0.686975	-0.707563	-0.737888	-0.752622	-0.757991
		32		-0.401034	-0.458526	-0.490502	-0.507676	-0.511287	-0.54399	-0.580255	-0.602483	-0.57315	-0.559322	-0.559401	-0.562794	-0.56199	-0.562173	-0.579169	-0.600536	-0.615792	-0.600062	-0.573013	-0.568301	-0.574271	-0.605243	-0.606294	-0.591506	-0.588214	-0.593127	-0.606169	-0.63103	-0.655059	-0.669987	-0.66851	-0.661768	-0.653538	-0.642451	-0.640719	-0.638236	-0.614082	-0.608322	-0.635129	-0.666443	-0.671076	-0.64745	-0.60282	-0.559092	-0.552636	-0.578433
	Theta		Time	-2	-1.98485	-1.9697	-1.95455	-1.93939	-1.92424	-1.90909	-1.89394	-1.87879	-1.86364	-1.84848	-1.83333	-1.81818	-1.80303	-1.78788	-1.77273	-1.75758	-1.74242	-1.72727	-1.71212	-1.69697	-1.68182	-1.66667	-1.65152	-1.63636	-1.62121	-1.60606	-1.59091	-1.57576	-1.56061	-1.54545	-1.5303	-1.51515	-1.5	-1.48485	-1.4697	-1.45455	-1.43939	-1.42424	-1.40909	-1.39394	-1.37879	-1.36364	-1.34848	-1.33333	-1.31818
		N sessions
		1		-1.00743	-1.0143	-1.02105	-1.0393	-1.05649	-1.06019	-1.06097	-1.06531	-1.07149	-1.06234	-1.0544	-1.0531	-1.07349	-1.07803	-1.07049	-1.06142	-1.05445	-1.03415	-1.00562	-0.98346	-0.966854	-0.940773	-0.917793	-0.900374	-0.873177	-0.844335	-0.821059	-0.803607	-0.78511	-0.756522	-0.743074	-0.73215	-0.729355	-0.731118	-0.751066	-0.763923	-0.768101	-0.778439	-0.794526	-0.807459	-0.808743	-0.802815	-0.820049	-0.832255	-0.839621	-0.844462
		2		-0.939455	-0.926115	-0.906679	-0.890365	-0.876004	-0.858822	-0.832173	-0.81669	-0.8112	-0.804205	-0.790676	-0.774673	-0.75559	-0.743732	-0.740702	-0.749734	-0.742866	-0.738847	-0.751422	-0.76364	-0.761944	-0.761058	-0.769016	-0.767051	-0.760034	-0.746174	-0.734059	-0.737983	-0.745785	-0.752789	-0.762197	-0.77247	-0.795301	-0.818582	-0.845206	-0.868414	-0.883709	-0.905033	-0.917748	-0.935691	-0.944579	-0.950752	-0.961359	-0.985766	-1.01728	-1.02723
		3		1.50627	1.4842	1.4537	1.38076	1.35757	1.37767	1.35581	1.32191	1.23773	1.23608	1.23173	1.25906	1.27795	1.28039	1.29281	1.31058	1.33066	1.33596	1.28972	1.17044	1.07824	1.02776	0.946176	0.858645	0.756141	0.656339	0.544548	0.424964	0.22433	0.0733724	-0.0160398	-0.184095	-0.2971	-0.4248	-0.581669	-0.634936	-0.69354	-0.728775	-0.713281	-0.709103	-0.653719	-0.574317	-0.572854	-0.55938	-0.519659	-0.457218
		4		-1.83546	-1.83114	-1.82197	-1.79716	-1.77896	-1.75743	-1.73427	-1.70531	-1.67333	-1.65108	-1.61803	-1.57896	-1.54186	-1.52223	-1.49503	-1.48219	-1.46594	-1.44617	-1.41861	-1.38717	-1.36794	-1.34739	-1.3472	-1.35434	-1.34579	-1.31108	-1.28666	-1.27349	-1.25425	-1.23121	-1.20148	-1.16479	-1.10114	-1.03952	-0.987985	-0.964993	-0.926529	-0.866931	-0.811246	-0.754568	-0.682581	-0.599223	-0.521325	-0.450066	-0.367712	-0.289736
		5		-1.04021	-1.04669	-1.0517	-1.05615	-1.07206	-1.07472	-1.07832	-1.06665	-1.06759	-1.07517	-1.06395	-1.05956	-1.04313	-1.03356	-1.03598	-1.02572	-0.998569	-0.982585	-0.972706	-0.949038	-0.932273	-0.924902	-0.910905	-0.898303	-0.89044	-0.880371	-0.871648	-0.870758	-0.864526	-0.857758	-0.854582	-0.861636	-0.861706	-0.854637	-0.84788	-0.852506	-0.843786	-0.825273	-0.80761	-0.788758	-0.766285	-0.733356	-0.697555	-0.670755	-0.640162	-0.605559
		6		-2.54803	-2.47815	-2.40989	-2.35953	-2.27745	-2.17389	-2.05918	-1.97439	-1.9216	-1.85117	-1.75655	-1.65484	-1.56293	-1.46837	-1.3837	-1.30142	-1.22202	-1.15186	-1.08467	-1.0228	-0.969645	-0.927397	-0.894524	-0.875438	-0.867814	-0.857413	-0.845073	-0.846699	-0.860736	-0.868399	-0.859286	-0.826907	-0.812961	-0.80324	-0.806377	-0.783997	-0.746035	-0.724426	-0.707078	-0.673109	-0.63105	-0.575939	-0.525604	-0.464838	-0.412291	-0.355629
		7		-0.162655	-0.16791	-0.179499	-0.194609	-0.212623	-0.235197	-0.233153	-0.185947	-0.153533	-0.154105	-0.147901	-0.161787	-0.195719	-0.233594	-0.26963	-0.276614	-0.251185	-0.231192	-0.259533	-0.301343	-0.343531	-0.384133	-0.40925	-0.434901	-0.465881	-0.501102	-0.539742	-0.561926	-0.576199	-0.567259	-0.577354	-0.61568	-0.62879	-0.635327	-0.654358	-0.648651	-0.64202	-0.640515	-0.623015	-0.599715	-0.587973	-0.591239	-0.60145	-0.623697	-0.649298	-0.677938
		8		-1.55352	-1.44763	-1.36962	-1.31519	-1.25527	-1.20853	-1.18944	-1.19497	-1.20664	-1.21067	-1.20373	-1.1818	-1.17914	-1.13354	-1.11532	-1.12826	-1.10244	-1.04876	-0.982643	-0.937315	-0.930366	-0.943883	-0.964024	-0.947769	-0.899096	-0.856227	-0.83447	-0.840978	-0.844906	-0.847887	-0.841107	-0.840102	-0.845626	-0.886752	-0.937781	-0.988434	-1.033	-1.06376	-1.11623	-1.14188	-1.16787	-1.19193	-1.19364	-1.17763	-1.13998	-1.12651
		9		-0.826377	-0.81348	-0.763379	-0.710734	-0.69691	-0.67636	-0.620703	-0.583737	-0.586138	-0.566932	-0.542333	-0.506131	-0.482002	-0.478536	-0.445937	-0.42653	-0.417703	-0.402445	-0.406788	-0.430895	-0.46745	-0.494032	-0.492594	-0.499096	-0.535471	-0.581665	-0.594856	-0.630898	-0.653889	-0.681344	-0.698138	-0.692169	-0.673332	-0.69356	-0.713947	-0.745361	-0.724429	-0.702024	-0.672101	-0.677751	-0.644033	-0.574237	-0.541307	-0.502335	-0.432919	-0.308836
		10		0.965039	0.945822	0.914658	0.883678	0.870397	0.843311	0.807999	0.770631	0.722102	0.698383	0.682559	0.656362	0.642183	0.641524	0.642932	0.637409	0.64084	0.654688	0.662983	0.688285	0.720656	0.739271	0.756325	0.778033	0.789134	0.818786	0.844856	0.865448	0.877551	0.879179	0.875279	0.869849	0.858086	0.852954	0.858815	0.869174	0.87989	0.879996	0.884313	0.889599	0.883056	0.879438	0.886775	0.88682	0.877447	0.884031
		11		-0.780366	-0.769495	-0.736675	-0.727085	-0.719331	-0.718606	-0.712694	-0.706377	-0.718224	-0.739278	-0.739802	-0.731834	-0.718747	-0.712687	-0.723987	-0.736929	-0.741104	-0.743556	-0.757575	-0.761657	-0.761373	-0.746595	-0.757191	-0.772195	-0.786711	-0.784992	-0.790721	-0.808259	-0.834819	-0.858278	-0.867823	-0.887486	-0.903706	-0.908915	-0.907411	-0.922806	-0.942148	-0.962467	-0.95978	-0.958662	-0.955103	-0.963932	-0.966124	-0.973613	-0.982215	-0.99335
		12		0.551369	0.479303	0.433454	0.411428	0.41307	0.42184	0.42872	0.444138	0.424964	0.387022	0.344437	0.326427	0.349213	0.364715	0.328685	0.259311	0.243117	0.270056	0.256772	0.215423	0.153958	0.14331	0.128888	0.0804053	0.0270813	-0.0141816	-0.0815889	-0.158914	-0.245871	-0.350994	-0.462517	-0.545926	-0.613002	-0.646561	-0.663362	-0.674509	-0.721466	-0.75645	-0.821038	-0.947954	-1.04053	-1.09566	-1.14695	-1.25087	-1.29548	-1.33761
		13		-0.903559	-0.901526	-0.8977	-0.896143	-0.893278	-0.898663	-0.916428	-0.927521	-0.930367	-0.944749	-0.949326	-0.969454	-0.99567	-1.01912	-1.03637	-1.05006	-1.06876	-1.0731	-1.06862	-1.07288	-1.07775	-1.10164	-1.10542	-1.12458	-1.15175	-1.16645	-1.18632	-1.20968	-1.21311	-1.21787	-1.21809	-1.20749	-1.20087	-1.18773	-1.17976	-1.17291	-1.15573	-1.12628	-1.08141	-1.04288	-1.01098	-0.972701	-0.941695	-0.906565	-0.873304	-0.8266
		14		-0.663796	-0.660806	-0.667213	-0.686297	-0.687725	-0.694382	-0.706637	-0.727712	-0.745596	-0.768866	-0.789494	-0.806351	-0.810449	-0.820278	-0.839409	-0.843262	-0.849079	-0.867614	-0.882505	-0.881136	-0.866035	-0.859481	-0.85691	-0.87349	-0.881383	-0.893819	-0.910377	-0.91286	-0.908327	-0.909187	-0.909107	-0.914367	-0.91693	-0.918808	-0.919094	-0.929527	-0.942437	-0.948808	-0.934797	-0.925972	-0.928037	-0.933195	-0.935842	-0.925479	-0.911743	-0.902392
		15		-0.306378	-0.319603	-0.33168	-0.359974	-0.395638	-0.421444	-0.43626	-0.454692	-0.484176	-0.510183	-0.535889	-0.558148	-0.586655	-0.623302	-0.65486	-0.667171	-0.67045	-0.677387	-0.677131	-0.664872	-0.656342	-0.657187	-0.65883	-0.65389	-0.652821	-0.654287	-0.65881	-0.665111	-0.65523	-0.644805	-0.645348	-0.644216	-0.647687	-0.652127	-0.656295	-0.665545	-0.685756	-0.697451	-0.706309	-0.724243	-0.739502	-0.74587	-0.77363	-0.81534	-0.843637	-0.852594
		16		-0.42456	-0.444008	-0.473703	-0.497017	-0.514303	-0.522025	-0.539785	-0.550962	-0.552928	-0.551177	-0.544116	-0.534395	-0.525879	-0.526033	-0.525514	-0.527077	-0.532731	-0.536805	-0.536969	-0.540749	-0.550205	-0.558864	-0.577492	-0.605019	-0.615215	-0.62639	-0.645176	-0.664865	-0.688989	-0.71234	-0.73396	-0.755658	-0.765918	-0.783074	-0.79086	-0.811408	-0.831655	-0.842899	-0.851793	-0.861092	-0.875188	-0.884182	-0.881307	-0.867674	-0.864105	-0.864573
		17		-0.0572548	-0.0526784	-0.0494025	-0.0438153	-0.0429991	-0.0564434	-0.0713114	-0.0820829	-0.0933981	-0.114677	-0.139979	-0.167478	-0.191666	-0.216402	-0.2383	-0.261096	-0.290213	-0.317357	-0.338843	-0.370275	-0.385419	-0.39423	-0.419687	-0.439023	-0.448228	-0.451286	-0.451522	-0.449261	-0.443641	-0.450746	-0.463734	-0.477171	-0.496467	-0.520933	-0.549973	-0.584716	-0.624597	-0.654605	-0.687326	-0.729684	-0.766668	-0.811556	-0.848768	-0.882172	-0.901479	-0.916217
		18		-0.183398	-0.185769	-0.188746	-0.206908	-0.225277	-0.236197	-0.255647	-0.269363	-0.283286	-0.31429	-0.340524	-0.369392	-0.393525	-0.420198	-0.453301	-0.487516	-0.513127	-0.530222	-0.540351	-0.553992	-0.577441	-0.592968	-0.599969	-0.613353	-0.641485	-0.653064	-0.658445	-0.663727	-0.672962	-0.682696	-0.685691	-0.6876	-0.688441	-0.695367	-0.70732	-0.709425	-0.705695	-0.709906	-0.713472	-0.720274	-0.729855	-0.742266	-0.757288	-0.768122	-0.785946	-0.800072
		19		-0.522822	-0.528264	-0.527976	-0.535576	-0.545469	-0.562312	-0.588667	-0.623729	-0.652109	-0.678114	-0.709707	-0.735914	-0.75517	-0.7738	-0.785795	-0.791698	-0.791066	-0.790529	-0.804413	-0.810906	-0.798482	-0.792481	-0.793484	-0.784936	-0.777578	-0.770213	-0.759878	-0.753768	-0.738225	-0.725937	-0.716357	-0.710251	-0.695351	-0.675051	-0.673085	-0.677053	-0.684328	-0.700248	-0.701951	-0.690097	-0.668813	-0.668917	-0.676105	-0.692043	-0.705743	-0.707708
		20		-0.974517	-1.00478	-1.02058	-1.02782	-1.03875	-1.04875	-1.0631	-1.08245	-1.09219	-1.09782	-1.10312	-1.10102	-1.09861	-1.10197	-1.09821	-1.08519	-1.07765	-1.07685	-1.07648	-1.06598	-1.05076	-1.0401	-1.02709	-1.01582	-1.0124	-1.01849	-1.00894	-0.990818	-0.983153	-0.976228	-0.959941	-0.94251	-0.925015	-0.903801	-0.890428	-0.872094	-0.860581	-0.855957	-0.850569	-0.844909	-0.837405	-0.828732	-0.823897	-0.820738	-0.813769	-0.803312
		21		-0.747493	-0.744658	-0.748199	-0.744778	-0.743643	-0.746226	-0.765458	-0.778639	-0.781704	-0.792331	-0.808545	-0.834575	-0.858922	-0.879051	-0.896181	-0.911866	-0.925541	-0.942593	-0.949058	-0.945687	-0.939614	-0.932465	-0.928994	-0.907483	-0.868277	-0.83032	-0.807568	-0.794429	-0.779705	-0.755011	-0.736028	-0.720279	-0.712354	-0.704146	-0.691137	-0.680126	-0.666565	-0.662873	-0.669353	-0.674284	-0.687195	-0.705615	-0.730347	-0.756698	-0.766701	-0.778268
		22		-0.573569	-0.550186	-0.527939	-0.515589	-0.494107	-0.478299	-0.475637	-0.474266	-0.463641	-0.449514	-0.442694	-0.450226	-0.451423	-0.452579	-0.456644	-0.468741	-0.486493	-0.504757	-0.522034	-0.542333	-0.552639	-0.554827	-0.569307	-0.588513	-0.614923	-0.638381	-0.653642	-0.666269	-0.689531	-0.705162	-0.710758	-0.714923	-0.7334	-0.763109	-0.78867	-0.802212	-0.808285	-0.824697	-0.843352	-0.862612	-0.879594	-0.902011	-0.916884	-0.921904	-0.937916	-0.945506
		23		-1.6186	-1.61145	-1.60896	-1.60059	-1.57696	-1.56827	-1.59769	-1.59596	-1.60751	-1.63232	-1.67379	-1.6651	-1.64032	-1.65073	-1.61412	-1.58758	-1.56536	-1.50073	-1.43392	-1.37767	-1.30328	-1.21	-1.13715	-1.04863	-0.946064	-0.84946	-0.776309	-0.707748	-0.642159	-0.577996	-0.524862	-0.481402	-0.427462	-0.38658	-0.360389	-0.343827	-0.311948	-0.28635	-0.281007	-0.270873	-0.275003	-0.263666	-0.258755	-0.273935	-0.285725	-0.2642
		24		-1.11035	-1.08111	-1.07321	-1.06623	-1.04018	-1.01136	-0.99312	-0.980029	-0.959943	-0.949838	-0.962801	-0.94771	-0.926954	-0.916928	-0.891152	-0.866262	-0.86151	-0.843504	-0.81115	-0.782033	-0.765944	-0.743227	-0.722126	-0.6988	-0.686019	-0.678607	-0.668426	-0.65378	-0.660106	-0.675579	-0.700436	-0.726507	-0.737143	-0.750211	-0.769303	-0.776904	-0.786846	-0.797893	-0.814799	-0.826149	-0.842312	-0.853196	-0.868121	-0.877495	-0.879961	-0.892989
		25		-2.41593	-2.27694	-2.14848	-2.05872	-1.9481	-1.79283	-1.66384	-1.57428	-1.49761	-1.40032	-1.30825	-1.18615	-1.10194	-1.00241	-0.849584	-0.762549	-0.688617	-0.633853	-0.522773	-0.404582	-0.359775	-0.330153	-0.296644	-0.275661	-0.276288	-0.280863	-0.296656	-0.324474	-0.3104	-0.239591	-0.227583	-0.247915	-0.173512	-0.0821815	-0.0461767	-0.048651	-0.0301589	-0.0411313	-0.0772971	-0.104456	-0.101746	-0.0701026	-0.104658	-0.130676	-0.152639	-0.146658
		26		-1.76618	-1.79676	-1.80624	-1.787	-1.76262	-1.70897	-1.65237	-1.63152	-1.62071	-1.59091	-1.56426	-1.55836	-1.54387	-1.531	-1.52307	-1.53874	-1.54308	-1.51998	-1.50289	-1.46781	-1.43697	-1.40456	-1.38135	-1.34757	-1.30138	-1.26382	-1.23066	-1.19107	-1.1253	-1.03315	-0.947619	-0.880952	-0.789936	-0.696614	-0.607682	-0.522388	-0.448785	-0.381847	-0.329546	-0.27684	-0.239309	-0.205776	-0.197602	-0.17835	-0.155851	-0.134623
		27		-0.553045	-0.560063	-0.579617	-0.585926	-0.583949	-0.561892	-0.556674	-0.583053	-0.595536	-0.602822	-0.598205	-0.586875	-0.591889	-0.595554	-0.583727	-0.569284	-0.545134	-0.543095	-0.52047	-0.487777	-0.450327	-0.423008	-0.382863	-0.350837	-0.328635	-0.347089	-0.367165	-0.382534	-0.396441	-0.411871	-0.438628	-0.471249	-0.477053	-0.510629	-0.561245	-0.608928	-0.638107	-0.658444	-0.702818	-0.740642	-0.753364	-0.761679	-0.76953	-0.782482	-0.785945	-0.759559
		28		-0.981085	-1.00017	-1.02765	-1.05849	-1.07366	-1.08709	-1.10071	-1.11781	-1.12917	-1.12808	-1.10985	-1.09485	-1.08385	-1.06503	-1.05049	-1.03707	-1.01624	-0.986213	-0.966987	-0.958589	-0.960471	-0.950269	-0.933936	-0.910913	-0.894603	-0.881608	-0.854466	-0.826189	-0.798972	-0.79196	-0.803884	-0.816132	-0.812996	-0.802119	-0.798635	-0.795896	-0.79668	-0.791974	-0.787615	-0.764625	-0.760348	-0.765855	-0.779481	-0.779799	-0.782315	-0.784125
		29		-0.631596	-0.624476	-0.627655	-0.636519	-0.648801	-0.659675	-0.653785	-0.642492	-0.638682	-0.635282	-0.627371	-0.626109	-0.617239	-0.604834	-0.599049	-0.609041	-0.622875	-0.6376	-0.645045	-0.665832	-0.70448	-0.743913	-0.764519	-0.783799	-0.810663	-0.844082	-0.862618	-0.857623	-0.864796	-0.875817	-0.868192	-0.856948	-0.837634	-0.856722	-0.868064	-0.869143	-0.881239	-0.885963	-0.886603	-0.890141	-0.883702	-0.863616	-0.848543	-0.827772	-0.801003	-0.789697
		30		-0.453263	-0.511011	-0.550022	-0.57334	-0.617652	-0.676465	-0.714425	-0.742741	-0.772969	-0.801029	-0.830566	-0.854033	-0.867149	-0.86252	-0.870193	-0.891482	-0.904972	-0.870294	-0.833535	-0.835154	-0.841704	-0.823413	-0.800668	-0.791975	-0.788705	-0.7889	-0.780935	-0.776744	-0.790952	-0.804042	-0.821186	-0.83746	-0.87819	-0.924723	-0.949782	-0.966767	-1.01237	-1.04604	-1.06009	-1.07113	-1.08994	-1.10567	-1.11906	-1.13271	-1.12298	-1.11635
		31		-1.10231	-1.10297	-1.10781	-1.102	-1.08834	-1.09436	-1.10095	-1.10378	-1.101	-1.10565	-1.10314	-1.12378	-1.15078	-1.16462	-1.17968	-1.20726	-1.23493	-1.24074	-1.24223	-1.25839	-1.27296	-1.26803	-1.25128	-1.2462	-1.24787	-1.23878	-1.2054	-1.16058	-1.12966	-1.1014	-1.07208	-1.0242	-0.984063	-0.942772	-0.912426	-0.875873	-0.832501	-0.797516	-0.771362	-0.743763	-0.714795	-0.690391	-0.684581	-0.692291	-0.680972	-0.66762
		32		-0.539691	-0.55064	-0.556924	-0.558324	-0.552776	-0.556729	-0.562933	-0.5795	-0.577793	-0.588304	-0.614248	-0.633506	-0.643822	-0.66365	-0.696022	-0.715717	-0.736291	-0.755369	-0.77782	-0.78627	-0.797221	-0.822457	-0.846032	-0.867143	-0.877572	-0.900742	-0.926858	-0.953897	-0.983213	-1.00607	-1.02404	-1.03867	-1.05144	-1.07362	-1.0975	-1.11503	-1.13474	-1.15805	-1.18696	-1.21203	-1.22628	-1.24438	-1.24611	-1.23436	-1.22597	-1.23138
	Gamma		Time	-2	-1.98485	-1.9697	-1.95455	-1.93939	-1.92424	-1.90909	-1.89394	-1.87879	-1.86364	-1.84848	-1.83333	-1.81818	-1.80303	-1.78788	-1.77273	-1.75758	-1.74242	-1.72727	-1.71212	-1.69697	-1.68182	-1.66667	-1.65152	-1.63636	-1.62121	-1.60606	-1.59091	-1.57576	-1.56061	-1.54545	-1.5303	-1.51515	-1.5	-1.48485	-1.4697	-1.45455	-1.43939	-1.42424	-1.40909	-1.39394	-1.37879	-1.36364	-1.34848	-1.33333	-1.31818
		N sessions
		1		-0.68088	-0.687686	-0.700475	-0.694839	-0.703125	-0.692104	-0.712016	-0.712436	-0.709498	-0.71145	-0.700991	-0.712558	-0.705159	-0.717721	-0.729661	-0.730336	-0.731402	-0.733119	-0.740871	-0.748434	-0.736049	-0.753964	-0.757884	-0.771983	-0.776474	-0.79329	-0.788715	-0.796423	-0.788419	-0.79185	-0.794459	-0.811659	-0.822631	-0.819914	-0.81494	-0.81073	-0.8075	-0.808613	-0.821616	-0.829385	-0.814531	-0.812862	-0.812125	-0.800495	-0.821762	-0.818769
		2		-0.940725	-0.953467	-0.946215	-0.964038	-0.960136	-0.9636	-0.964937	-0.979649	-0.975854	-0.95505	-0.949538	-0.942754	-0.94181	-0.936135	-0.928835	-0.929516	-0.926315	-0.911887	-0.911009	-0.905893	-0.897353	-0.910108	-0.892571	-0.882735	-0.892175	-0.885978	-0.887393	-0.873429	-0.885415	-0.887976	-0.873984	-0.883431	-0.877365	-0.88189	-0.868405	-0.873223	-0.876346	-0.872056	-0.881896	-0.878111	-0.882049	-0.880041	-0.878473	-0.887083	-0.901904	-0.899059
		3		-0.774243	-0.789565	-0.787502	-0.780032	-0.787112	-0.774625	-0.773186	-0.765197	-0.763815	-0.752634	-0.748043	-0.759016	-0.750916	-0.740367	-0.742898	-0.708078	-0.716196	-0.702878	-0.714535	-0.695644	-0.707649	-0.709197	-0.691941	-0.703927	-0.708774	-0.717843	-0.726706	-0.745164	-0.743015	-0.775219	-0.785206	-0.783638	-0.823282	-0.814182	-0.838633	-0.844689	-0.85543	-0.880153	-0.871697	-0.886493	-0.887547	-0.905454	-0.899048	-0.900256	-0.918713	-0.909633
		4		-0.981401	-0.974618	-0.983569	-0.993655	-0.993842	-0.995988	-0.995129	-0.990346	-0.993291	-0.986304	-0.983714	-0.973806	-0.97477	-0.981024	-0.973494	-0.967276	-0.967133	-0.960445	-0.962832	-0.950408	-0.94734	-0.942617	-0.958641	-0.956261	-0.965933	-0.973721	-0.966062	-0.96468	-0.953065	-0.965392	-0.977104	-0.975098	-0.963794	-0.971898	-0.973582	-0.972231	-0.973031	-0.95264	-0.951103	-0.950512	-0.944078	-0.935194	-0.908146	-0.888058	-0.880655	-0.863847
		5		-1.23366	-1.23471	-1.23352	-1.2251	-1.2183	-1.22116	-1.21195	-1.21008	-1.20235	-1.19709	-1.18143	-1.17347	-1.16327	-1.15981	-1.14885	-1.13929	-1.11568	-1.109	-1.09743	-1.07947	-1.06876	-1.05493	-1.0412	-1.02131	-1.01565	-1.00945	-1.00071	-0.987269	-0.971625	-0.960594	-0.95526	-0.934149	-0.936125	-0.923231	-0.919391	-0.917329	-0.917406	-0.923715	-0.914553	-0.903664	-0.906677	-0.896777	-0.891561	-0.87266	-0.876569	-0.867603
		6		-1.27258	-1.27006	-1.27045	-1.26932	-1.25052	-1.23631	-1.22145	-1.21379	-1.18606	-1.16691	-1.15275	-1.14278	-1.12044	-1.09384	-1.08611	-1.06147	-1.0541	-1.0469	-1.0314	-1.01531	-1.00648	-0.994057	-0.989985	-0.979881	-0.971722	-0.966572	-0.959386	-0.949552	-0.947281	-0.934689	-0.920902	-0.919716	-0.919628	-0.921261	-0.91028	-0.894765	-0.889647	-0.885858	-0.875528	-0.862106	-0.86148	-0.842547	-0.827127	-0.816209	-0.818971	-0.819236
		7		-0.867352	-0.851873	-0.835102	-0.826129	-0.83149	-0.819567	-0.803812	-0.791319	-0.79463	-0.788437	-0.791036	-0.781144	-0.788993	-0.778108	-0.780157	-0.784672	-0.78049	-0.779521	-0.785587	-0.790071	-0.805646	-0.805233	-0.807038	-0.823408	-0.831832	-0.848125	-0.846826	-0.866009	-0.880086	-0.864428	-0.874029	-0.867152	-0.876761	-0.889314	-0.897708	-0.895487	-0.899722	-0.897447	-0.89957	-0.895606	-0.894125	-0.900991	-0.900089	-0.895418	-0.907357	-0.897854
		8		-0.947928	-0.97287	-0.991959	-1.01663	-1.00895	-1.00798	-1.02136	-1.01828	-1.02343	-1.03366	-1.03404	-1.03154	-1.03293	-1.01549	-1.021	-1.01394	-1.00363	-0.991909	-0.98262	-0.979731	-0.981958	-0.972872	-0.971622	-0.967226	-0.960141	-0.958018	-0.961424	-0.966217	-0.954709	-0.948479	-0.957421	-0.955047	-0.943659	-0.943165	-0.924043	-0.921905	-0.915996	-0.914478	-0.905724	-0.900514	-0.897254	-0.888821	-0.888044	-0.877666	-0.869086	-0.846436
		9		-0.8727	-0.878331	-0.871855	-0.8736	-0.861309	-0.841775	-0.844683	-0.833827	-0.827728	-0.819668	-0.81266	-0.818403	-0.829213	-0.83081	-0.847227	-0.841532	-0.811343	-0.832431	-0.826658	-0.835741	-0.830545	-0.820632	-0.829	-0.846277	-0.839663	-0.833623	-0.836849	-0.843884	-0.83508	-0.838002	-0.833621	-0.852866	-0.848467	-0.860449	-0.875024	-0.884754	-0.89622	-0.887093	-0.917029	-0.897495	-0.922866	-0.949188	-0.923628	-0.942731	-0.948354	-0.95614
		10		-0.272812	-0.285233	-0.267204	-0.280735	-0.291119	-0.314303	-0.31411	-0.323914	-0.312239	-0.332751	-0.362224	-0.371163	-0.367638	-0.374651	-0.39704	-0.401651	-0.40015	-0.423782	-0.43162	-0.454509	-0.454955	-0.463182	-0.476092	-0.4887	-0.487619	-0.494563	-0.519434	-0.52399	-0.540964	-0.545132	-0.562717	-0.564217	-0.59932	-0.621873	-0.623517	-0.654803	-0.674179	-0.684027	-0.705297	-0.726407	-0.732701	-0.748138	-0.767632	-0.781667	-0.791586	-0.779939
		11		-0.89191	-0.871888	-0.877108	-0.863746	-0.868426	-0.885138	-0.88492	-0.879874	-0.916019	-0.916422	-0.926474	-0.944589	-0.960225	-0.993203	-0.995444	-1.01632	-1.03869	-1.05768	-1.06214	-1.07596	-1.08932	-1.08958	-1.08964	-1.11942	-1.11221	-1.11267	-1.09882	-1.08908	-1.09029	-1.0793	-1.06685	-1.05332	-1.03664	-1.02498	-1.01988	-1.01139	-1.01954	-1.01036	-1.02322	-0.989953	-0.982515	-0.96756	-0.95993	-0.946132	-0.952217	-0.937254
		12		-1.47687	-1.4777	-1.49619	-1.50197	-1.49009	-1.49626	-1.47903	-1.44883	-1.43326	-1.4298	-1.40114	-1.38328	-1.40568	-1.38439	-1.37963	-1.37033	-1.34804	-1.33459	-1.28445	-1.27708	-1.26673	-1.21308	-1.1845	-1.16893	-1.16139	-1.13422	-1.08809	-1.02762	-0.994184	-0.967111	-0.948489	-0.919641	-0.874678	-0.805229	-0.769653	-0.737514	-0.716259	-0.69491	-0.670283	-0.654188	-0.62329	-0.609972	-0.581698	-0.563276	-0.550565	-0.530776
		13		-1.5044	-1.47337	-1.43076	-1.40201	-1.33199	-1.26879	-1.24282	-1.16952	-1.14806	-1.109	-1.05922	-1.05993	-1.03718	-1.02856	-1.01578	-1.02975	-1.04841	-1.04269	-1.03498	-1.06984	-1.0345	-1.08277	-1.09531	-1.10098	-1.10259	-1.12831	-1.10469	-1.08965	-1.06086	-1.00405	-1.0005	-0.932413	-0.934882	-0.877282	-0.85329	-0.824918	-0.768837	-0.762564	-0.720242	-0.706687	-0.623011	-0.607031	-0.604193	-0.618913	-0.636144	-0.558835
		14		-0.786465	-0.768628	-0.75754	-0.743252	-0.750794	-0.753131	-0.749572	-0.722448	-0.740582	-0.744478	-0.724496	-0.718347	-0.714548	-0.736513	-0.716296	-0.738181	-0.736328	-0.758416	-0.767012	-0.777556	-0.786885	-0.779285	-0.786265	-0.803878	-0.810348	-0.810716	-0.803561	-0.826297	-0.795535	-0.763682	-0.756084	-0.736981	-0.737234	-0.715845	-0.717372	-0.697342	-0.676704	-0.704806	-0.687828	-0.648786	-0.644711	-0.642424	-0.614103	-0.595892	-0.599821	-0.614099
		15		-0.862889	-0.873872	-0.866691	-0.889172	-0.90037	-0.90883	-0.914316	-0.924897	-0.930329	-0.940102	-0.951362	-0.956016	-0.975006	-0.98321	-0.966695	-0.978034	-0.989873	-1.00009	-1.00577	-1.01328	-1.01407	-1.00417	-1.00455	-1.0142	-1.02634	-1.01905	-1.03547	-1.0557	-1.03511	-1.04573	-1.05033	-1.05017	-1.04898	-1.05576	-1.05301	-1.0458	-1.02993	-1.02201	-1.01833	-1.00191	-0.98169	-0.974017	-0.973882	-0.933744	-0.936856	-0.903755
		16		-0.767515	-0.770572	-0.765343	-0.754487	-0.74649	-0.750969	-0.751017	-0.765418	-0.767037	-0.749491	-0.769551	-0.787117	-0.783318	-0.764738	-0.746305	-0.739139	-0.728219	-0.714316	-0.694756	-0.689006	-0.660368	-0.651474	-0.63167	-0.618404	-0.602994	-0.589256	-0.587874	-0.57175	-0.563201	-0.568876	-0.562758	-0.576356	-0.593891	-0.598213	-0.61342	-0.624984	-0.632276	-0.657903	-0.701805	-0.715324	-0.723328	-0.75361	-0.772689	-0.801443	-0.810944	-0.834233
		17		-0.609087	-0.612822	-0.618995	-0.635999	-0.645657	-0.653028	-0.654845	-0.669625	-0.679611	-0.697483	-0.704615	-0.710189	-0.709326	-0.716354	-0.734759	-0.748117	-0.748214	-0.76096	-0.782902	-0.78591	-0.805841	-0.821169	-0.833571	-0.846249	-0.862439	-0.877027	-0.884994	-0.9158	-0.931051	-0.957728	-0.969251	-0.975489	-0.995134	-1.00696	-1.01762	-1.03412	-1.04407	-1.05216	-1.07083	-1.08165	-1.09887	-1.09817	-1.10829	-1.08336	-1.08277	-1.0815
		18		-0.481026	-0.486859	-0.486026	-0.489176	-0.489799	-0.502748	-0.504907	-0.520816	-0.525198	-0.534577	-0.548337	-0.56034	-0.569845	-0.592458	-0.595312	-0.609558	-0.619351	-0.633483	-0.639854	-0.654368	-0.692205	-0.698168	-0.710826	-0.717454	-0.743373	-0.762538	-0.768288	-0.780939	-0.805388	-0.825111	-0.833988	-0.83165	-0.853402	-0.851387	-0.853873	-0.865177	-0.87334	-0.889728	-0.877849	-0.886584	-0.913442	-0.913333	-0.916625	-0.932313	-0.927207	-0.915091
		19		-0.715115	-0.717208	-0.734847	-0.740675	-0.732499	-0.744775	-0.754346	-0.760305	-0.761532	-0.771583	-0.780645	-0.778536	-0.772537	-0.770219	-0.768928	-0.771204	-0.772855	-0.778544	-0.78131	-0.784878	-0.780977	-0.781584	-0.779897	-0.794678	-0.794995	-0.803668	-0.814954	-0.822761	-0.82104	-0.836916	-0.853226	-0.862624	-0.878573	-0.89886	-0.922507	-0.924234	-0.939245	-0.946682	-0.967075	-0.966603	-0.979312	-0.98568	-1.00018	-0.992904	-1.00214	-1.00785
		20		-1.09293	-1.09916	-1.09796	-1.09292	-1.09489	-1.09632	-1.09407	-1.10892	-1.09445	-1.09412	-1.09002	-1.08875	-1.08012	-1.08398	-1.09129	-1.09176	-1.09071	-1.08439	-1.09434	-1.10896	-1.108	-1.11148	-1.13369	-1.12714	-1.11876	-1.11549	-1.10854	-1.10719	-1.0937	-1.08453	-1.07212	-1.05971	-1.04908	-1.04364	-1.01982	-1.01232	-0.99878	-0.973909	-0.959018	-0.944635	-0.925635	-0.90475	-0.897433	-0.878309	-0.864017	-0.850618
		21		-0.710386	-0.703127	-0.701102	-0.700392	-0.675701	-0.668977	-0.666558	-0.68204	-0.677149	-0.675274	-0.673713	-0.669699	-0.657338	-0.676421	-0.67572	-0.690724	-0.699209	-0.715387	-0.722822	-0.737071	-0.728533	-0.746363	-0.767774	-0.786013	-0.80825	-0.82443	-0.846145	-0.859783	-0.860387	-0.880737	-0.901858	-0.896323	-0.910737	-0.915569	-0.921738	-0.931956	-0.945946	-0.940811	-0.952237	-0.951111	-0.938654	-0.938682	-0.943461	-0.936763	-0.938263	-0.921998
		22		-0.704183	-0.706177	-0.707058	-0.703586	-0.705251	-0.697972	-0.70086	-0.692852	-0.690877	-0.686785	-0.682432	-0.684837	-0.68956	-0.677517	-0.683509	-0.689045	-0.677424	-0.674436	-0.666746	-0.672162	-0.673106	-0.685072	-0.680102	-0.69693	-0.70264	-0.712702	-0.725703	-0.725599	-0.746661	-0.757262	-0.789672	-0.815622	-0.831741	-0.847524	-0.857786	-0.873921	-0.888455	-0.91185	-0.934191	-0.966528	-0.98083	-0.992478	-1.01953	-1.03604	-1.05175	-1.0569
		23		-1.05053	-1.05239	-1.04299	-1.0566	-1.03705	-1.04906	-1.03282	-1.05891	-1.04674	-1.07897	-1.08831	-1.0817	-1.08349	-1.0593	-1.0441	-1.05783	-1.02042	-1.00559	-0.978096	-0.952863	-0.920484	-0.905923	-0.897679	-0.866637	-0.839852	-0.851073	-0.810549	-0.80754	-0.798581	-0.801986	-0.776343	-0.761227	-0.765138	-0.780057	-0.772816	-0.757535	-0.777378	-0.789851	-0.786912	-0.809791	-0.828669	-0.808652	-0.805781	-0.800212	-0.796732	-0.794182
		24		-0.955603	-0.933747	-0.943624	-0.95442	-0.931126	-0.907367	-0.914877	-0.902234	-0.895765	-0.905069	-0.89764	-0.878934	-0.894977	-0.856199	-0.866183	-0.869519	-0.880635	-0.865498	-0.85922	-0.882375	-0.870147	-0.859066	-0.851053	-0.829345	-0.855326	-0.856709	-0.851767	-0.845007	-0.848939	-0.859014	-0.861985	-0.870686	-0.864679	-0.865854	-0.875757	-0.882634	-0.894844	-0.905633	-0.930921	-0.942598	-0.923808	-0.928866	-0.932888	-0.958455	-0.974749	-0.964839
		25		-0.980522	-0.975393	-0.962602	-0.963958	-0.953045	-0.952918	-0.945415	-0.948065	-0.948827	-0.945363	-0.946343	-0.947035	-0.949532	-0.944371	-0.952975	-0.949839	-0.969083	-0.968648	-0.971529	-0.970753	-0.975308	-0.972908	-0.969462	-0.977295	-0.982652	-0.985532	-0.981967	-0.97313	-0.966496	-0.97307	-0.958596	-0.963534	-0.950518	-0.95461	-0.95503	-0.949872	-0.954608	-0.953071	-0.956519	-0.965253	-0.964766	-0.969882	-0.969341	-0.972964	-0.973141	-0.972023
		26		-0.891107	-0.880257	-0.888005	-0.90159	-0.891556	-0.880855	-0.905606	-0.906223	-0.889275	-0.892749	-0.877727	-0.889192	-0.900722	-0.897555	-0.878992	-0.8766	-0.864743	-0.868457	-0.850837	-0.832096	-0.820647	-0.821164	-0.82412	-0.801732	-0.800877	-0.798155	-0.808724	-0.801098	-0.802105	-0.781343	-0.759832	-0.768882	-0.777707	-0.78111	-0.790432	-0.789577	-0.794974	-0.784264	-0.799708	-0.791231	-0.811042	-0.822765	-0.817043	-0.839275	-0.838743	-0.842372
		27		-0.7869	-0.788345	-0.776	-0.768191	-0.762726	-0.754522	-0.747332	-0.741104	-0.739815	-0.731931	-0.731941	-0.719632	-0.722289	-0.72122	-0.716576	-0.728685	-0.726414	-0.729857	-0.738662	-0.74622	-0.754188	-0.754802	-0.770511	-0.768909	-0.78261	-0.785334	-0.794393	-0.811145	-0.820169	-0.824613	-0.832275	-0.837964	-0.845328	-0.847765	-0.849411	-0.853414	-0.857378	-0.866911	-0.865643	-0.876621	-0.8778	-0.886305	-0.886945	-0.89751	-0.890865	-0.906832
		28		-0.965966	-0.960734	-0.956345	-0.955058	-0.958897	-0.96076	-0.961152	-0.963674	-0.972691	-0.980805	-0.982274	-0.988845	-0.987222	-0.995609	-1.00278	-0.998603	-0.996548	-1.00265	-1.00036	-0.992974	-0.993397	-0.987286	-0.981903	-0.975576	-0.965712	-0.955246	-0.95579	-0.949991	-0.934527	-0.930301	-0.938687	-0.92981	-0.93294	-0.928803	-0.932248	-0.928155	-0.943809	-0.943271	-0.939733	-0.943596	-0.961209	-0.953221	-0.947826	-0.963479	-0.960101	-0.967015
		29		-0.628921	-0.641511	-0.63223	-0.643408	-0.646616	-0.666127	-0.681754	-0.690079	-0.698492	-0.708597	-0.721786	-0.753776	-0.746225	-0.764493	-0.749813	-0.750997	-0.757032	-0.736137	-0.739715	-0.737414	-0.726466	-0.728144	-0.729285	-0.737315	-0.699228	-0.726519	-0.719073	-0.69967	-0.699001	-0.67822	-0.675896	-0.663362	-0.669625	-0.68629	-0.679184	-0.672613	-0.671331	-0.678404	-0.690983	-0.696959	-0.691723	-0.70262	-0.728986	-0.750313	-0.776386	-0.777779
		30		-1.04003	-1.00967	-0.985958	-0.960004	-0.969535	-0.965522	-0.941876	-0.927012	-0.89361	-0.876274	-0.850173	-0.845874	-0.822586	-0.798942	-0.775192	-0.790013	-0.771298	-0.769091	-0.75717	-0.768151	-0.743453	-0.754736	-0.776269	-0.791735	-0.822323	-0.818069	-0.835186	-0.864798	-0.87433	-0.900214	-0.920815	-0.909425	-0.950548	-0.972147	-0.981977	-0.972139	-0.974895	-0.990749	-1.01383	-1.01683	-1.00646	-1.03348	-1.04748	-1.05001	-1.01897	-1.04642
		31		-0.917925	-0.927694	-0.937059	-0.937612	-0.933401	-0.932367	-0.91901	-0.922818	-0.900221	-0.907608	-0.880084	-0.877439	-0.872916	-0.857917	-0.849159	-0.820305	-0.829684	-0.839005	-0.827788	-0.818673	-0.780406	-0.769851	-0.783181	-0.783861	-0.762858	-0.774958	-0.772674	-0.780126	-0.784826	-0.792486	-0.796765	-0.82547	-0.836129	-0.861258	-0.870957	-0.875598	-0.902065	-0.922363	-0.930603	-0.927946	-0.968948	-0.98424	-1.00806	-1.03348	-1.05222	-1.0544
		32		-0.815273	-0.847354	-0.871327	-0.864811	-0.859227	-0.865837	-0.879029	-0.915915	-0.909717	-0.905948	-0.92756	-0.952714	-0.942886	-0.947525	-0.948581	-0.976969	-0.965196	-0.972886	-0.974277	-0.966509	-0.982488	-1.00023	-1.00394	-1.00343	-0.983995	-0.988201	-0.977244	-0.968861	-0.958133	-0.97851	-0.988863	-0.97713	-1.01215	-0.983713	-1.01356	-1.00183	-1.0226	-1.0506	-1.03962	-1.04115	-1.06697	-1.06279	-1.04803	-1.08922	-1.11021	-1.10052
	Delta		Time	-2	-1.98485	-1.9697	-1.95455	-1.93939	-1.92424	-1.90909	-1.89394	-1.87879	-1.86364	-1.84848	-1.83333	-1.81818	-1.80303	-1.78788	-1.77273	-1.75758	-1.74242	-1.72727	-1.71212	-1.69697	-1.68182	-1.66667	-1.65152	-1.63636	-1.62121	-1.60606	-1.59091	-1.57576	-1.56061	-1.54545	-1.5303	-1.51515	-1.5	-1.48485	-1.4697	-1.45455	-1.43939	-1.42424	-1.40909	-1.39394	-1.37879	-1.36364	-1.34848	-1.33333	-1.31818
		N sessions
		1		-0.845758	-0.920594	-1.00669	-1.10629	-1.13653	-1.04931	-0.908999	-0.773423	-0.635494	-0.684689	-0.705053	-0.636046	-0.625984	-0.533829	-0.388177	-0.21522	-0.0127092	0.226283	0.402612	0.575511	0.742903	0.902688	1.04796	1.16875	1.26157	1.32049	1.3281	1.34077	1.27917	1.24863	1.19522	1.15217	1.06248	0.956507	0.911829	0.889454	0.795183	0.673872	0.571009	0.548156	0.52061	0.542925	0.583442	0.577727	0.525897	0.472264
		2		-1.3608	-1.32638	-1.28955	-1.24164	-1.21067	-1.17857	-1.15918	-1.14859	-1.12308	-1.11361	-1.09063	-1.07352	-1.04156	-1.00598	-1.00147	-1.00322	-1.00199	-0.995067	-0.977032	-0.958101	-0.937477	-0.91396	-0.897862	-0.872019	-0.831378	-0.797962	-0.74613	-0.694578	-0.645211	-0.615692	-0.594936	-0.570159	-0.531168	-0.510383	-0.485203	-0.449815	-0.437624	-0.426617	-0.424937	-0.422208	-0.445285	-0.472512	-0.494524	-0.498317	-0.512115	-0.533584
		3		1.81688	1.70855	1.61328	1.55531	1.5215	1.44871	1.35678	1.28525	1.24897	1.20323	1.17325	1.17946	1.1981	1.21459	1.27727	1.34277	1.3902	1.44518	1.53763	1.61069	1.67817	1.71675	1.76082	1.77546	1.73802	1.71615	1.68944	1.6467	1.59449	1.52401	1.42497	1.28145	1.11106	0.938915	0.772936	0.583555	0.423678	0.301947	0.178975	0.0526733	-0.097383	-0.222106	-0.396432	-0.526611	-0.604024	-0.689368
		4		0.0692844	0.11375	0.172418	0.183575	0.123628	0.0771257	0.0267231	-0.00265837	-0.065615	-0.145374	-0.19807	-0.254643	-0.34095	-0.39723	-0.426312	-0.435109	-0.416177	-0.458918	-0.515138	-0.576596	-0.627371	-0.64613	-0.682811	-0.705218	-0.73145	-0.797985	-0.89475	-0.926479	-0.900602	-0.804316	-0.780871	-0.796125	-0.827587	-0.812096	-0.786929	-0.795545	-0.776623	-0.597852	-0.374506	-0.25814	-0.212674	-0.171701	-0.0923196	0.0228705	0.165019	0.334394
		5		-1.55524	-1.54439	-1.53065	-1.50731	-1.4913	-1.47057	-1.45127	-1.42784	-1.41056	-1.39184	-1.3727	-1.34943	-1.3234	-1.29482	-1.27148	-1.25541	-1.25256	-1.25204	-1.24168	-1.23137	-1.22384	-1.22341	-1.21722	-1.21081	-1.201	-1.18777	-1.17345	-1.16191	-1.16011	-1.15885	-1.14609	-1.12551	-1.10304	-1.07705	-1.06143	-1.04474	-1.02653	-1.01269	-0.989378	-0.967991	-0.956061	-0.949449	-0.937954	-0.916892	-0.89256	-0.869742
		6		-1.92802	-1.81321	-1.70822	-1.6039	-1.53699	-1.45357	-1.31791	-1.20725	-1.11194	-1.03135	-0.969067	-0.90332	-0.802393	-0.685301	-0.586738	-0.496894	-0.385062	-0.314873	-0.248261	-0.163223	-0.0921	-0.0312749	0.0116504	0.0352918	0.0711116	0.12962	0.182258	0.196925	0.193421	0.192187	0.202078	0.243364	0.292188	0.314253	0.332627	0.356388	0.385309	0.414975	0.470125	0.523867	0.571269	0.60437	0.638006	0.642397	0.648552	0.676799
		7		1.00571	0.968278	0.946311	0.997753	1.09066	1.15547	1.25172	1.25857	1.35345	1.33128	1.376	1.38482	1.40758	1.35958	1.32614	1.30925	1.3084	1.34387	1.38181	1.44833	1.46501	1.50243	1.51333	1.52987	1.49818	1.48535	1.45111	1.42973	1.34416	1.2107	1.06757	0.983666	0.924052	0.83797	0.714112	0.550541	0.359344	0.160275	-0.0755775	-0.237737	-0.348664	-0.457204	-0.605328	-0.76966	-0.85039	-0.965357
		8		-2.29438	-2.23718	-2.19616	-2.14304	-2.07837	-2.01602	-1.95942	-1.89851	-1.83236	-1.77213	-1.72365	-1.68582	-1.65317	-1.61646	-1.58216	-1.53076	-1.49465	-1.44851	-1.40854	-1.36078	-1.31507	-1.25637	-1.19994	-1.1556	-1.10812	-1.05075	-0.983316	-0.927478	-0.896246	-0.872856	-0.833849	-0.806864	-0.771037	-0.735154	-0.70241	-0.675582	-0.66365	-0.632637	-0.610816	-0.583426	-0.54654	-0.518598	-0.480134	-0.454236	-0.449054	-0.440212
		9		-2.09269	-1.82618	-1.52633	-1.2608	-1.02419	-0.747379	-0.506846	-0.29777	-0.0972141	0.0891804	0.327854	0.486841	0.600606	0.71416	0.812689	0.851355	0.815616	0.766816	0.708597	0.638078	0.559954	0.432839	0.263458	0.0746393	-0.102129	-0.303681	-0.482403	-0.607093	-0.675996	-0.67077	-0.684566	-0.7384	-0.732812	-0.658616	-0.520864	-0.46969	-0.436297	-0.37425	-0.254556	-0.124993	0.0349167	0.148653	0.210169	0.265199	0.312935	0.336148
		10		-0.201166	-0.153688	-0.150149	-0.183641	-0.187227	-0.163377	-0.0975834	-0.0661203	-0.087754	-0.0402353	-0.0410445	-0.0819012	-0.0642482	0.035849	0.149583	0.201022	0.283754	0.343067	0.419491	0.462834	0.560053	0.653686	0.80001	0.939277	1.03061	1.15512	1.28441	1.36692	1.47718	1.55592	1.58155	1.60101	1.6602	1.72998	1.76769	1.77887	1.73343	1.62879	1.55974	1.52077	1.49385	1.45888	1.41315	1.39712	1.41235	1.41418
		11		1.15215	1.08049	1.03421	0.991079	0.976786	0.976455	0.935586	0.894759	0.882347	0.875371	0.867459	0.864145	0.88136	0.902575	0.917617	0.918117	0.920875	0.941177	0.944694	0.950247	0.95173	0.939737	0.930061	0.906516	0.904593	0.842013	0.779517	0.740258	0.723031	0.722279	0.724906	0.692975	0.646598	0.599257	0.543898	0.501772	0.483216	0.456119	0.418228	0.426578	0.426866	0.429523	0.432951	0.458549	0.505063	0.559059
		12		-0.472012	-0.330718	-0.25519	-0.22111	-0.179809	-0.0959909	0.00435986	0.0280371	0.0771509	0.109586	0.0758973	0.0999034	0.149559	0.240037	0.300322	0.352843	0.366691	0.35122	0.321429	0.313343	0.333433	0.344452	0.366187	0.37062	0.376451	0.374833	0.341866	0.328811	0.349797	0.393036	0.433607	0.484614	0.496029	0.511114	0.547736	0.600106	0.658747	0.634433	0.639961	0.693003	0.77	0.833046	0.873967	0.930709	0.96749	0.969176
		13		1.43139	1.50717	1.55646	1.63108	1.70211	1.73692	1.74532	1.72623	1.64631	1.58049	1.49511	1.43548	1.39544	1.37931	1.3858	1.38563	1.35172	1.32472	1.29093	1.21565	1.14331	1.14981	1.14589	1.1301	1.11454	1.10701	1.09171	1.0432	1.06583	1.12672	1.2216	1.25621	1.25422	1.25719	1.26098	1.21304	1.18941	1.16946	1.17564	1.12499	1.07201	0.997886	0.966701	0.903406	0.781207	0.606658
		14		-1.75753	-1.74289	-1.73916	-1.7256	-1.70051	-1.65842	-1.63369	-1.60971	-1.58568	-1.57391	-1.55543	-1.52395	-1.51024	-1.5005	-1.48983	-1.43955	-1.38533	-1.35186	-1.30961	-1.23931	-1.19782	-1.16924	-1.12146	-1.05571	-1.01527	-0.963957	-0.903708	-0.8774	-0.86125	-0.836103	-0.794369	-0.737999	-0.698716	-0.685148	-0.660743	-0.634624	-0.609213	-0.584817	-0.579619	-0.580808	-0.570248	-0.544728	-0.518182	-0.493033	-0.468161	-0.48613
		15		-1.82195	-1.79475	-1.76733	-1.74437	-1.65334	-1.58355	-1.54541	-1.45148	-1.35992	-1.28619	-1.22802	-1.16624	-1.0821	-0.969985	-0.877125	-0.822091	-0.797554	-0.7954	-0.778239	-0.75	-0.782159	-0.849023	-0.853552	-0.885988	-0.965585	-0.999758	-0.965226	-0.980209	-1.0952	-1.12754	-1.09065	-1.03264	-1.02285	-1.03067	-0.991328	-0.890805	-0.704396	-0.549176	-0.404541	-0.329015	-0.24187	-0.143248	0.00282085	0.161931	0.293762	0.351989
		16		-1.83354	-1.82842	-1.81584	-1.85635	-1.87665	-1.90993	-1.95845	-1.98505	-1.95624	-1.9167	-1.90495	-1.89992	-1.85473	-1.82575	-1.78883	-1.72932	-1.65293	-1.56136	-1.4431	-1.30555	-1.18029	-1.11141	-1.06595	-1.02234	-0.946565	-0.847298	-0.752237	-0.712883	-0.712155	-0.726777	-0.713798	-0.687643	-0.690704	-0.683044	-0.651719	-0.635263	-0.641255	-0.650358	-0.631316	-0.619242	-0.627278	-0.606284	-0.549021	-0.476142	-0.411864	-0.340272
		17		-1.63773	-1.54269	-1.47775	-1.38813	-1.38355	-1.40801	-1.44997	-1.44553	-1.4405	-1.40045	-1.34591	-1.29161	-1.29455	-1.32824	-1.28029	-1.24921	-1.23208	-1.22487	-1.25251	-1.27258	-1.30211	-1.28635	-1.25139	-1.20632	-1.19294	-1.16182	-1.14925	-1.092	-1.06048	-1.03066	-0.971881	-0.951807	-0.947285	-0.927349	-0.88691	-0.819961	-0.785167	-0.814187	-0.858063	-0.894872	-0.998373	-0.997308	-0.965676	-0.923506	-0.904373	-0.856956
		18		1.39745	1.40152	1.42995	1.47594	1.49601	1.50768	1.52197	1.50621	1.47422	1.45238	1.45471	1.43012	1.40123	1.38526	1.36196	1.34462	1.33592	1.32288	1.31218	1.2943	1.2692	1.21936	1.15315	1.10375	1.0477	0.968202	0.869022	0.805463	0.757793	0.697681	0.637784	0.544417	0.478347	0.403016	0.338464	0.236303	0.130124	0.00178731	-0.151665	-0.265053	-0.378976	-0.451666	-0.528817	-0.596567	-0.649478	-0.737672
		19		-1.49454	-1.50913	-1.52101	-1.53073	-1.53784	-1.53192	-1.52218	-1.51419	-1.50629	-1.48895	-1.47923	-1.45477	-1.42741	-1.40662	-1.38868	-1.38499	-1.37265	-1.36011	-1.35131	-1.34011	-1.32344	-1.30183	-1.28595	-1.26508	-1.26629	-1.26009	-1.24753	-1.23191	-1.20393	-1.16118	-1.14807	-1.14209	-1.1217	-1.1057	-1.0917	-1.05117	-0.996965	-0.955817	-0.925432	-0.9	-0.867709	-0.831961	-0.775954	-0.701979	-0.642371	-0.581673
		20		-1.24174	-1.19652	-1.12938	-1.09382	-1.04963	-1.03343	-1.02162	-0.96852	-0.926716	-0.886078	-0.835998	-0.737156	-0.639981	-0.556461	-0.511466	-0.503681	-0.480355	-0.447148	-0.369701	-0.25601	-0.170887	-0.123504	-0.0648684	-0.0136877	0.0127655	0.0565807	0.113707	0.162285	0.175056	0.204102	0.20068	0.187083	0.160875	0.104473	0.0893564	0.0933337	0.0963567	0.0527657	0.00679532	-0.0563008	-0.138758	-0.193051	-0.209292	-0.221683	-0.238155	-0.251886
		21		-1.50078	-1.5135	-1.53161	-1.54764	-1.56755	-1.5762	-1.57125	-1.55711	-1.56698	-1.55622	-1.53608	-1.48453	-1.43358	-1.41417	-1.39943	-1.36738	-1.31023	-1.23541	-1.18061	-1.122	-1.05262	-0.955588	-0.859313	-0.790043	-0.738543	-0.683971	-0.610577	-0.530577	-0.466646	-0.412482	-0.379939	-0.354087	-0.325736	-0.279134	-0.222078	-0.166693	-0.117307	-0.076199	-0.0226378	0.0394155	0.0873203	0.136932	0.185319	0.239959	0.292963	0.33614
		22		-0.286185	-0.293612	-0.335381	-0.35186	-0.365813	-0.342478	-0.298035	-0.296893	-0.356178	-0.407226	-0.405217	-0.392818	-0.403347	-0.405194	-0.410043	-0.408083	-0.409789	-0.444958	-0.467489	-0.519707	-0.614988	-0.697844	-0.730621	-0.760963	-0.808718	-0.885526	-0.966774	-1.04993	-1.11858	-1.14661	-1.15187	-1.15612	-1.16605	-1.18964	-1.23516	-1.26819	-1.26373	-1.22343	-1.19597	-1.15598	-1.19121	-1.19067	-1.15622	-1.0493	-0.961714	-0.947139
		23		3.31845	3.12388	2.91593	2.72901	2.58302	2.4789	2.29209	2.11035	1.88337	1.71371	1.65777	1.4508	1.16812	0.884325	0.671365	0.468303	0.307682	0.196085	0.0152965	-0.180427	-0.36809	-0.48096	-0.586297	-0.74246	-0.868881	-0.970302	-1.07553	-1.17489	-1.23774	-1.34629	-1.40553	-1.41014	-1.29348	-1.25197	-1.21765	-1.19173	-1.0967	-0.995849	-0.878463	-0.780482	-0.715387	-0.691951	-0.655606	-0.592447	-0.591666	-0.629195
		24		-1.62666	-1.54028	-1.4696	-1.42579	-1.39013	-1.33968	-1.28928	-1.23262	-1.19071	-1.14401	-1.08207	-0.991342	-0.923647	-0.884694	-0.847829	-0.78003	-0.68951	-0.617701	-0.550008	-0.51613	-0.491693	-0.460905	-0.424331	-0.389858	-0.363068	-0.362527	-0.383705	-0.383427	-0.371267	-0.354312	-0.313524	-0.263786	-0.229776	-0.209173	-0.177114	-0.15459	-0.147247	-0.116278	-0.0569055	0.00631064	0.0650093	0.0940672	0.120081	0.15783	0.206427	0.261771
		25		-2.17925	-2.01615	-1.84722	-1.7103	-1.57947	-1.45445	-1.33981	-1.23488	-1.11664	-0.994424	-0.882323	-0.795334	-0.701766	-0.616993	-0.515345	-0.412063	-0.350231	-0.281219	-0.214828	-0.154261	-0.107612	-0.0746537	-0.0410426	-0.000490027	0.027965	0.0679827	0.0991358	0.116303	0.129735	0.175428	0.240353	0.282887	0.285811	0.280153	0.286528	0.309189	0.326189	0.331013	0.339062	0.341626	0.356204	0.376225	0.372001	0.345864	0.343443	0.356368
		26		-1.39524	-1.37205	-1.37665	-1.37759	-1.38642	-1.4058	-1.41718	-1.42001	-1.40949	-1.36697	-1.34717	-1.32797	-1.2983	-1.27467	-1.2635	-1.22512	-1.18518	-1.15931	-1.11193	-1.07435	-1.05856	-1.04396	-1.03379	-1.02985	-1.03467	-1.00391	-0.963534	-0.937854	-0.923222	-0.924662	-0.89637	-0.872034	-0.892536	-0.898541	-0.905309	-0.900834	-0.901751	-0.903605	-0.907343	-0.894718	-0.870368	-0.826874	-0.794837	-0.753999	-0.710564	-0.689139
		27		-0.271688	-0.395075	-0.522721	-0.626192	-0.742221	-0.861322	-0.980537	-1.07091	-1.13705	-1.20446	-1.29155	-1.38375	-1.45724	-1.49985	-1.54308	-1.58906	-1.66484	-1.69424	-1.66508	-1.61152	-1.56591	-1.51727	-1.46227	-1.40376	-1.35336	-1.29606	-1.22105	-1.14833	-1.10087	-1.06392	-1.01502	-0.972709	-0.946971	-0.907863	-0.858956	-0.815017	-0.772098	-0.695381	-0.639676	-0.610951	-0.598922	-0.604302	-0.573347	-0.544253	-0.526069	-0.5062
		28		-0.466969	-0.447672	-0.425392	-0.431751	-0.431762	-0.496027	-0.529408	-0.615324	-0.706761	-0.727255	-0.739314	-0.838317	-0.944429	-1.04621	-1.02792	-1.111	-1.08984	-1.07984	-1.10669	-1.07322	-1.04244	-1.00437	-0.885873	-0.825488	-0.807653	-0.835705	-0.816627	-0.831541	-0.955914	-1.06275	-1.0781	-1.04514	-1.04642	-1.0802	-1.11192	-1.1156	-1.1416	-1.22234	-1.31241	-1.36336	-1.48321	-1.63219	-1.74512	-1.80081	-1.84289	-1.82841
		29		-0.0695355	-0.0362488	0.0114187	0.082057	0.167867	0.281419	0.334514	0.348003	0.353533	0.376239	0.440122	0.476533	0.48706	0.496905	0.481063	0.468795	0.444478	0.431401	0.406568	0.352747	0.313314	0.264518	0.222445	0.197034	0.170815	0.171309	0.171362	0.179273	0.232378	0.308539	0.383371	0.440859	0.478224	0.552846	0.634668	0.673163	0.712993	0.754913	0.819388	0.904701	0.975968	1.02385	1.05962	1.0866	1.09783	1.07688
		30		-0.470053	-0.474785	-0.542738	-0.648358	-0.756698	-0.793525	-0.787687	-0.796497	-0.758745	-0.664148	-0.628158	-0.607922	-0.553827	-0.455612	-0.396741	-0.418828	-0.427341	-0.40887	-0.298054	-0.186819	-0.168391	-0.167004	-0.174666	-0.143691	-0.138966	-0.22376	-0.330727	-0.458291	-0.543989	-0.577638	-0.620459	-0.669476	-0.730451	-0.807684	-0.946709	-1.08875	-1.18672	-1.27705	-1.32705	-1.36342	-1.35659	-1.34107	-1.33311	-1.38049	-1.39967	-1.41884
		31		-1.36646	-1.45794	-1.49986	-1.57032	-1.54423	-1.46624	-1.43933	-1.45782	-1.46215	-1.51587	-1.55126	-1.56946	-1.54313	-1.52513	-1.44493	-1.3662	-1.34505	-1.32124	-1.32195	-1.24108	-1.11263	-1.01686	-0.964294	-0.913187	-0.826272	-0.712354	-0.558705	-0.459301	-0.387363	-0.301638	-0.211891	-0.149499	-0.0891884	-0.0282883	0.0409961	0.0760101	0.101897	0.0829092	0.102055	0.107177	0.141137	0.164785	0.21269	0.274377	0.320525	0.335059
		32		-0.520798	-0.432058	-0.41698	-0.439948	-0.457634	-0.443228	-0.446793	-0.409642	-0.42063	-0.427957	-0.427862	-0.397683	-0.423763	-0.50609	-0.520299	-0.538586	-0.583556	-0.669118	-0.754675	-0.794709	-0.849227	-0.857609	-0.850574	-0.861378	-0.895585	-1.0218	-1.14352	-1.20088	-1.24843	-1.30522	-1.36869	-1.37776	-1.35411	-1.3532	-1.34286	-1.29173	-1.30046	-1.32341	-1.32319	-1.30749	-1.33908	-1.42937	-1.53683	-1.6367	-1.59325	-1.5167
	SPW-R		Time	-2.9	-2.7	-2.5	-2.3	-2.1	-1.9	-1.7	-1.5	-1.3	-1.1	-0.9	-0.7	-0.5	-0.3	-0.1	0.1	0.3	0.5	0.7	0.9	1.1	1.3	1.5	1.7	1.9	2.1	2.3	2.5	2.7	2.9	3.1	3.3	3.5	3.7	3.9	4.1	4.3	4.5	4.7	4.9	5.1	5.3	5.5	5.7	5.9
		N sessions
		1		0.405134	-0.540179	0.405134	1.35045	-0.0675224	-0.0675224	-0.0675224	-1.01284	1.35045	-0.540179	0.877791	-1.01284	-0.540179	-1.01284	0.877791	-1.48549	-0.540179	-1.01284	-1.95815	-1.95815	-0.540179	-1.48549	-1.01284	-0.540179	-1.48549	-1.48549	-0.0675224	-1.01284	-0.0675224	-1.01284	-1.01284	1.35045	0.405134	-0.0675224	-0.540179	-1.48549	0.877791	-0.540179	-1.01284	-0.0675224	-1.95815	-1.95815	-0.540179	-0.0675224	0.405134
		2		-0.408959	-1.84032	0.306719	-2.55599	-1.84032	0.306719	-0.408959	-0.408959	-1.12464	1.0224	-1.12464	-0.408959	-0.408959	1.0224	1.0224	-1.84032	-2.55599	-2.55599	-2.55599	-1.84032	-1.12464	-1.84032	-1.84032	-1.84032	-2.55599	-1.84032	0.306719	-1.84032	-1.84032	-1.84032	-1.84032	-2.55599	-2.55599	0.306719	-1.84032	-1.12464	1.0224	-0.408959	-1.12464	-0.408959	-1.84032	-0.408959	-1.12464	-0.408959	-0.408959
		3		0.117579	2.58674	2.58674	0.117579	0.940634	0.117579	-0.705476	0.117579	-0.705476	-0.705476	-0.705476	1.76369	0.940634	-0.705476	0.117579	-0.705476	0.117579	0.117579	0.117579	-0.705476	-0.705476	-0.705476	-0.705476	-0.705476	-0.705476	-0.705476	-0.705476	-0.705476	-0.705476	-0.705476	-0.705476	-0.705476	-0.705476	0.117579	-0.705476	-0.705476	-0.705476	-0.705476	0.117579	-0.705476	0.117579	-0.705476	0.940634	0.117579	1.76369
		4		1.52853	0.705476	0.705476	3.17464	0.705476	4.82075	3.17464	0.705476	-0.117579	0.705476	-0.940634	1.52853	0.705476	-0.940634	-0.940634	-0.117579	-0.940634	-0.940634	-0.940634	-0.940634	-0.940634	-0.940634	-0.940634	-0.940634	-0.940634	-0.940634	-0.940634	-0.940634	-0.940634	-0.940634	-0.940634	-0.940634	-0.940634	-0.117579	-0.940634	-0.940634	-0.940634	-0.940634	-0.117579	-0.940634	-0.117579	-0.117579	1.52853	-0.940634	-0.940634
		5		0.138786	-0.832718	0.138786	2.08179	0.624538	0.138786	0.624538	-0.346966	-0.832718	2.08179	0.138786	-0.346966	-0.346966	0.138786	-0.832718	-0.346966	-0.832718	-0.832718	-0.832718	-0.832718	-0.832718	0.138786	-0.346966	-0.346966	-0.346966	-0.832718	-0.832718	-0.346966	-0.346966	-0.832718	-0.832718	-0.832718	1.11029	-0.346966	-0.832718	-0.832718	-0.346966	-0.832718	-0.832718	-0.346966	-0.346966	-0.832718	-0.832718	-0.346966	0.624538
		6		-1.06904	0.801784	-1.06904	-1.06904	2.67261	-1.06904	-1.06904	0.801784	0.801784	-1.06904	-1.06904	-1.06904	0.801784	0.801784	0.801784	0.801784	2.67261	-1.06904	-1.06904	-1.06904	0.801784	-1.06904	0.801784	-1.06904	-1.06904	-1.06904	0.801784	-1.06904	-1.06904	-1.06904	-1.06904	-1.06904	-1.06904	-1.06904	-1.06904	-1.06904	-1.06904	-1.06904	-1.06904	-1.06904	-1.06904	-1.06904	-1.06904	-1.06904	0.801784
		7		-0.20702	1.24212	-1.65616	-1.65616	-1.65616	-1.65616	-0.20702	1.24212	-0.20702	-0.20702	-0.20702	1.24212	1.24212	-0.20702	-1.65616	-1.65616	-1.65616	-1.65616	-1.65616	-1.65616	-1.65616	-1.65616	-1.65616	-1.65616	-1.65616	-1.65616	-1.65616	-0.20702	-1.65616	-0.20702	-1.65616	-1.65616	1.24212	-0.20702	-1.65616	-0.20702	-1.65616	-1.65616	-0.20702	-1.65616	-0.20702	-1.65616	-0.20702	1.24212	-0.20702
		8		-0.158777	-0.158777	-1.27021	-0.158777	2.0641	2.0641	-0.158777	2.0641	-0.158777	0.952661	0.952661	0.952661	-0.158777	-1.27021	-1.27021	-1.27021	-1.27021	-1.27021	-1.27021	-1.27021	-1.27021	-1.27021	-1.27021	-1.27021	-1.27021	-1.27021	-1.27021	-1.27021	-1.27021	-1.27021	-1.27021	-1.27021	-1.27021	-1.27021	-1.27021	-1.27021	-1.27021	-0.158777	-1.27021	-0.158777	-0.158777	-1.27021	-1.27021	-0.158777	-1.27021
		9		-1.46385	-0.439155	-0.439155	-0.439155	-0.439155	-0.439155	-0.439155	0.58554	-1.46385	-0.439155	-0.439155	1.61024	-0.439155	0.58554	0.58554	-0.439155	-0.439155	-0.439155	-0.439155	-0.439155	0.58554	-1.46385	-1.46385	-1.46385	-1.46385	-1.46385	-1.46385	-1.46385	-1.46385	-1.46385	-1.46385	-1.46385	-1.46385	-1.46385	0.58554	-1.46385	-0.439155	-1.46385	-0.439155	-0.439155	-1.46385	2.63493	0.58554	-1.46385	-1.46385
		10		-0.186411	-0.62137	0.248548	-1.05633	0.248548	-0.186411	-0.62137	-0.62137	-1.05633	0.248548	-0.62137	1.98838	-0.186411	-0.62137	0.248548	-1.05633	0.683507	-1.05633	-1.05633	-1.05633	-1.05633	-0.62137	-0.62137	-1.05633	-1.05633	-1.05633	-1.05633	-1.05633	-1.05633	-0.62137	-1.05633	-1.05633	-1.05633	-1.05633	-1.05633	-1.05633	-0.62137	-1.05633	-1.05633	-0.62137	-1.05633	-1.05633	-0.186411	-1.05633	-1.05633
		11		0	3.17888	0	0.39736	0	0	0	0	0.794719	1.58944	-1.19208	-0.794719	-0.794719	0	0.39736	-1.19208	-0.39736	-1.19208	-1.9868	-1.58944	-1.58944	-1.58944	-1.19208	-1.9868	-1.9868	-1.58944	-0.794719	-1.19208	-1.58944	-0.39736	1.58944	-0.794719	-0.794719	0.794719	0.39736	0.39736	0.39736	0.794719	0.39736	-1.19208	0.794719	1.58944	0	0.794719	-0.39736
		12		-0.679366	-0.679366	0.339683	-1.35873	-0.339683	0.339683	0.339683	-1.01905	1.35873	-0.339683	1.01905	0.339683	0	-1.35873	-1.01905	-1.69842	-1.69842	-2.0381	-2.0381	-2.0381	-2.0381	-1.69842	-2.0381	-2.0381	-2.0381	-2.0381	-2.0381	-2.0381	-1.35873	-1.01905	-1.35873	-1.35873	-0.679366	-1.01905	-0.679366	-1.01905	-1.35873	1.69842	-0.679366	0.679366	0	-1.01905	-0.339683	-1.01905	0.679366
		13		-0.133631	-1.06904	-1.06904	-2.00446	-0.133631	-2.00446	1.7372	-1.06904	-0.133631	-1.06904	1.7372	0.801784	-1.06904	-0.133631	-0.133631	1.7372	-2.00446	-0.133631	-2.00446	-2.00446	-2.00446	-2.00446	-2.00446	-2.00446	-2.00446	-1.06904	-2.00446	-1.06904	-0.133631	-1.06904	-2.00446	-2.00446	-2.00446	-1.06904	-1.06904	-1.06904	-1.06904	-2.00446	-2.00446	-2.00446	-1.06904	-2.00446	-0.133631	-2.00446	-2.00446
		14		-0.511372	0.383529	-0.511372	0.383529	-0.809672	-1.40627	-0.809672	-0.213072	-1.10797	-0.809672	1.87503	0.383529	-0.213072	-0.511372	0.383529	-0.213072	-1.40627	-2.30117	-1.70457	-2.59947	-2.00287	-2.00287	-1.40627	-2.30117	-1.10797	-1.40627	-1.40627	-1.10797	-1.10797	-1.40627	-2.00287	0.383529	-0.809672	-1.40627	0.383529	-0.213072	-0.809672	-1.70457	-0.213072	-0.809672	0.0852286	-0.511372	-0.213072	0.383529	-1.10797
		15		0	0	-0.547723	3.83406	1.09545	0.547723	0	0.547723	-0.547723	0	1.09545	1.64317	-0.547723	-1.09545	-0.547723	2.19089	0.547723	-1.64317	-1.09545	-1.09545	-1.09545	-2.19089	-2.19089	-1.64317	1.09545	-2.19089	0	-0.547723	-1.09545	-1.09545	0.547723	0	-1.09545	0	1.64317	-1.64317	0	-0.547723	0	0.547723	-1.09545	0	0.547723	0.547723	0
		16		-0.866025	-0.866025	-0.433013	0.433013	-0.433013	-1.73205	-0.866025	0.433013	-0.866025	-1.29904	0.433013	0.433013	0	1.73205	-0.433013	-0.866025	-0.433013	-1.73205	-0.866025	-1.29904	-1.73205	-1.73205	-1.73205	-1.29904	-1.29904	-0.433013	-1.29904	-1.73205	-1.29904	-0.433013	-0.866025	0	-0.433013	-0.866025	0	-0.866025	-0.866025	0.866025	-1.29904	-1.29904	0.433013	-0.433013	0	-0.866025	-0.866025
		17		0.0731925	0.0731925	1.61024	-0.439155	1.09789	-0.439155	2.12258	-0.951503	-0.439155	0.0731925	-0.439155	-0.951503	2.12258	0.0731925	-0.439155	0.0731925	-0.951503	-0.439155	-0.951503	-1.46385	-0.951503	-1.46385	-1.46385	-1.46385	-0.439155	-1.46385	-0.439155	-0.951503	0.0731925	0.0731925	1.09789	0.0731925	-0.951503	0.0731925	-0.951503	1.61024	-0.439155	0.0731925	-0.951503	-0.439155	2.63493	-0.951503	-0.951503	0.0731925	-0.439155
		18		-0.158777	0.396942	-0.714496	-1.27021	-1.82593	4.28697	-0.158777	-0.158777	-1.27021	0.396942	1.50838	0.396942	-1.27021	0.396942	-0.158777	0.396942	-2.38165	-3.49309	-3.49309	-2.93737	-2.93737	-2.93737	-2.93737	-3.49309	-2.93737	-2.93737	-0.714496	-1.27021	-1.27021	-1.27021	-2.93737	-1.27021	-1.27021	0.396942	-0.714496	-1.27021	-1.27021	-2.38165	-2.38165	-0.714496	-1.27021	-1.82593	2.0641	-2.38165	-1.82593
		19		-0.590667	0.328148	-0.360963	-0.131259	-1.27978	-0.590667	-0.820371	-0.360963	-1.05007	0.328148	0.0984445	-1.50948	0.0984445	0.557852	1.47667	-0.131259	-1.50948	-1.50948	-1.50948	-1.73919	-1.73919	-1.50948	-1.73919	-1.73919	-1.50948	-0.820371	-1.27978	-1.05007	0.0984445	-1.50948	-1.73919	-0.820371	-0.820371	-0.131259	-0.820371	0.557852	-0.820371	-0.360963	-0.590667	-0.820371	-0.820371	-0.820371	-0.820371	-0.360963	0.0984445
		20		-1.02096	-0.0464072	0.278443	-0.696108	-0.0464072	-0.371257	-0.371257	-1.34581	0.278443	-0.371257	-0.371257	-0.371257	-1.34581	1.90269	0.278443	1.25299	-1.67066	-1.99551	-2.32036	-1.67066	-1.99551	-2.32036	-1.99551	-1.67066	0.603293	-1.34581	-1.34581	-1.02096	-1.02096	-1.34581	-1.02096	-0.696108	0.928143	-0.696108	-1.99551	-0.696108	-1.34581	-1.67066	0.928143	-1.02096	0.278443	-0.696108	-0.0464072	0.278443	-1.34581
		21		2.26779	2.26779	-0.377964	4.91354	2.26779	2.26779	-0.377964	-0.377964	2.26779	-0.377964	-0.377964	-0.377964	-0.377964	-0.377964	-0.377964	-0.377964	-0.377964	-0.377964	-0.377964	-0.377964	-0.377964	-0.377964	-0.377964	-0.377964	-0.377964	-0.377964	-0.377964	-0.377964	-0.377964	-0.377964	-0.377964	-0.377964	-0.377964	-0.377964	2.26779	-0.377964	-0.377964	-0.377964	-0.377964	-0.377964	-0.377964	-0.377964	-0.377964	-0.377964	-0.377964
		22		-0.882735	-0.882735	0.971008	-0.26482	-0.26482	-0.882735	-0.882735	0.353094	-0.26482	-0.26482	-0.882735	-0.26482	2.20684	-0.26482	-0.26482	0.353094	-0.882735	-0.882735	-0.882735	-0.26482	-0.882735	-0.882735	-0.882735	-0.26482	-0.882735	-0.882735	-0.882735	-0.882735	-0.882735	-0.882735	-0.882735	-0.882735	0.971008	-0.882735	-0.26482	-0.882735	-0.882735	-0.882735	-0.26482	-0.882735	-0.26482	-0.882735	-0.882735	-0.26482	-0.882735
		23		1.70084	-0.944911	0.377964	-0.944911	-0.944911	-0.944911	-0.944911	-0.944911	-0.944911	-0.944911	1.70084	-0.944911	0.377964	0.377964	0.377964	0.377964	-0.944911	-0.944911	-0.944911	-0.944911	-0.944911	-0.944911	-0.944911	-0.944911	-0.944911	-0.944911	-0.944911	-0.944911	-0.944911	-0.944911	-0.944911	-0.944911	-0.944911	-0.944911	0.377964	-0.944911	-0.944911	-0.944911	-0.944911	-0.944911	-0.944911	-0.944911	-0.944911	-0.944911	1.70084
		24		-0.866025	-0.866025	1.73205	0	0.866025	-0.866025	0	0.866025	-0.866025	0	0.866025	0	1.73205	-0.866025	-0.866025	-0.866025	-0.866025	-0.866025	-0.866025	-0.866025	-0.866025	-0.866025	-0.866025	-0.866025	0	-0.866025	-0.866025	-0.866025	-0.866025	-0.866025	-0.866025	-0.866025	-0.866025	-0.866025	-0.866025	-0.866025	-0.866025	0	-0.866025	-0.866025	-0.866025	-0.866025	-0.866025	-0.866025	0.866025
		25		-0.332564	-0.914552	-0.332564	0.831411	-0.332564	-0.914552	-0.332564	0.249423	0.249423	-0.332564	0.249423	1.99539	-0.914552	-0.914552	-0.332564	0.249423	-0.914552	-0.914552	-0.914552	-0.914552	-0.914552	-0.332564	-0.914552	-0.914552	-0.332564	-0.914552	-0.914552	-0.914552	-0.332564	-0.914552	-0.332564	-0.914552	-0.914552	-0.914552	-0.914552	0.831411	-0.332564	-0.914552	-0.914552	-0.914552	-0.914552	-0.332564	-0.332564	0.831411	0.831411
		26		1.46385	1.46385	-0.58554	-0.58554	1.46385	-0.58554	1.46385	-0.58554	-0.58554	1.46385	-0.58554	-0.58554	1.46385	-0.58554	-0.58554	-0.58554	-0.58554	-0.58554	-0.58554	-0.58554	-0.58554	-0.58554	-0.58554	-0.58554	-0.58554	-0.58554	-0.58554	-0.58554	-0.58554	1.46385	-0.58554	-0.58554	-0.58554	-0.58554	-0.58554	-0.58554	-0.58554	-0.58554	-0.58554	1.46385	1.46385	1.46385	-0.58554	-0.58554	-0.58554
		27		-0.801784	1.06904	-0.801784	-0.801784	1.06904	-0.801784	1.06904	-0.801784	-0.801784	1.06904	-0.801784	-0.801784	1.06904	-0.801784	1.06904	1.06904	-0.801784	-0.801784	-0.801784	-0.801784	1.06904	-0.801784	4.8107	-0.801784	1.06904	4.8107	-0.801784	1.06904	2.93987	2.93987	-0.801784	-0.801784	-0.801784	1.06904	2.93987	1.06904	-0.801784	4.8107	2.93987	-0.801784	-0.801784	-0.801784	-0.801784	-0.801784	-0.801784
		28		-0.377964	-0.377964	-0.377964	2.26779	2.26779	-0.377964	2.26779	-0.377964	-0.377964	-0.377964	-0.377964	-0.377964	-0.377964	2.26779	-0.377964	-0.377964	-0.377964	-0.377964	-0.377964	-0.377964	-0.377964	-0.377964	-0.377964	-0.377964	-0.377964	-0.377964	-0.377964	-0.377964	-0.377964	-0.377964	-0.377964	-0.377964	-0.377964	-0.377964	2.26779	-0.377964	-0.377964	-0.377964	-0.377964	-0.377964	-0.377964	-0.377964	4.91354	-0.377964	2.26779
		29		-1	0	1	0	-1	0	0	1	0	2	0	0	-1	-1	0	-1	-1	-1	-1	0	-1	0	-1	0	-1	-1	-1	-1	-1	-1	-1	-1	-1	-1	-1	0	1	1	-1	0	-1	0	0	-1	1
		30		1.65616	1.65616	-1.24212	-1.24212	-1.24212	1.65616	1.65616	-1.24212	0.20702	0.20702	0.20702	0.20702	-1.24212	-1.24212	1.65616	-1.24212	-1.24212	-1.24212	-1.24212	-1.24212	-1.24212	-1.24212	-1.24212	-1.24212	-1.24212	-1.24212	0.20702	-1.24212	-1.24212	1.65616	-1.24212	1.65616	-1.24212	-1.24212	-1.24212	0.20702	1.65616	0.20702	1.65616	-1.24212	-1.24212	3.1053	-1.24212	0.20702	1.65616
[truncated: 219 more columns]

## Sheet: Figure 2c
Figure 2c			Theta/Delta	Delta	Theta	Gamma	SPW-R
	N session
	1		7.90711	-14.9621	1.97495	2.51632	-1.28293
	2		5.5846	-2.58271	0.438772	1.43151	-2.04479
	3		18.7522	-11.5896	2.93628	1.95925	-0.352738
	4		11.624	-14.8975	-0.174233	1.68697	-0.823055
	5		5.24695	-0.733975	1.56786	0.943392	-0.624538
	6		5.86985	-6.39744	-0.631662	1.73954	0
	7		2.61973	2.15271	2.3859	1.46554	-1.65616
	8		3.77019	-2.07169	1.42135	1.96677	-1.27021
	9		17.4667	-8.39153	3.06391	2.61785	-0.439155
	10		1.633	-8.09162	-1.16067	1.94666	-0.745644
	11		3.23233	-2.26848	2.21047	1.78539	-1.36238
	12		2.50137	-3.18997	0.971644	1.67421	-1.89252
	13		0.748439	0.359405	1.24192	1.01579	-1.20268
	14		8.59835	-3.05965	1.78063	1.99243	-1.74719
	15		6.86343	-7.74603	2.18426	1.20374	-0.625969
	16		3.50793	-0.440518	2.50461	2.3376	-1.23718
	17		5.0446	-4.56353	2.21318	2.18541	-0.87831
	18		4.59648	-5.35498	2.07137	2.22983	-2.54043
	19		7.18565	-3.42839	2.51859	1.98029	-1.37822
	20		3.57693	-6.73038	1.17064	1.34272	-1.53144
	21		7.26321	-4.70949	2.93469	2.65809	-0.377964
	22		5.64126	-6.16986	1.75356	1.96505	-0.617914
	23		1.70125	0.325645	1.36244	2.24092	-0.755929
	24		13.724	-9.34554	1.36337	2.23603	-0.866025
	25		10.6717	-7.03874	1.12835	1.68739	-0.665129
	26		3.28944	-0.820705	1.21871	1.80784	-0.58554
	27		6.50092	-4.17037	2.97319	1.95101	-0.267261
	28		6.96965	-12.0702	2.02484	1.52576	-0.377964
	29		6.8647	-6.86468	2.13196	2.18828	-0.714286
	30		20.7934	-3.45224	2.50339	1.28668	-1.24212
	31		3.71616	-5.80797	0.509486	1.59966
	32		5.1708	-4.83223	1.07405	1.25502

## Sheet: Figure 2d
Figure 2d
time after whisker-pad onset	Place cells in-Field																												Place cells out-Field
-4.0678	6.96429	2.55738	4.62069	1.88811	0	5.23636	1.76471	2.72	5.45455	7.44	2.77778	6.99083	5.34615	3.6	0.571429	3.26087	4.67516	3.13684	3.53293	3.63158	2.53846	8.10526	3.09091	5.79661	1.69231	3.14286			1.8	1	3.67742	0.987342	0	3.2	1.95	0.947368	3.33333	3.76744	2.18919	1.27273	0.387097	3.22581	1.71429	0.461538	0.852071	1.58974	1.8	1.49206	1.26761
-3.89831	7.82143	1.96721	7.86207	2.76923	0	6.54545	1.41176	3.12	5.18182	9.2	1.44444	7.04587	4.80769	7.8	0.571429	2.73913	3.92357	3.55789	3.91617	3.31579	2.07692	7.78947	1.45455	4.47458	1.07692	4.28571			2.9	0.5	2.32258	2.81013	0	1.6	2.1	4.73684	2	4.32558	2.02703	3.27273	0.387097	2.51613	0.428571	2.30769	0.852071	1.38462	2.28	1.61905	1.60563
-3.72881	5.57143	2.2623	6.62069	1.46853	0.666667	4.90909	2.82353	4.24	5.18182	9.2	3	9.90826	3.53846	5	0.571429	2.65217	4.26752	2.75789	3.52096	3.36842	2.30769	7.78947	3.81818	5.18644	0.692308	4.28571			2.5	1.16667	3.09677	1.82278	0	2.8	1.35	0	2.16667	2.51163	0.810811	1.63636	0.193548	2.64516	0	0	0.497041	1.17949	2.61	1.5873	2.53521
-3.55932	6.96429	2.16393	6.75862	1.51049	0.666667	6.65455	2.11765	3.36	5.18182	7.12	1.11111	8.58716	4	4.6	0.857143	3.32609	4.28025	2.61053	3.64072	3.78947	0.692308	4.94737	1.81818	6.40678	1.84615	1.71429			1.8	1.83333	5.80645	2.43038	0	2.6	1.5	0.315789	2.16667	5.16279	2.02703	1.45455	0	2.96774	1.28571	1.84615	0.745562	1.48718	2.25	1.60317	3.12676
-3.38983	5.78571	1.96721	6.55172	1.25874	0	7.96364	1.94118	3.76	4.63636	7.92	3.11111	7.37615	4.19231	4.4	1.42857	3.43478	4.15287	2.75789	2.95808	3.47368	1.84615	7.36842	2.72727	5.18644	1.23077	1.71429			2.8	1	10.0645	1.89873	0	1.2	1.95	0	2.33333	3.90698	1.94595	3.27273	0.580645	3.29032	0	2.30769	1.06509	1.17949	2.16	1.71429	1.77465
-3.22034	6.85714	1.57377	7.10345	1.51049	0.666667	5.56364	4.58824	4.24	5.45455	5.52	4.66667	8.14679	3.76923	7.8	0.857143	2.84783	3.85987	3.30526	3.42515	4.10526	3	8.52632	3.27273	3.25424	1.30769	4.57143			2.1	1.16667	6	0.759494	0	0.8	2.7	1.57895	2	3.06977	1.37838	3.27273	0.193548	2.58065	0	0.461538	0.710059	0.957265	1.59	1.61905	2.78873
-3.05085	8.89286	2.95082	6.62069	1.21678	0	6.65455	2.64706	2.88	5.72727	5.36	3.33333	9.68807	4.07692	3.4	0.285714	2.93478	3.64331	3.87368	3.50898	3.84211	1.61538	7.68421	1.81818	4.57627	1	4.28571			1.7	0.333333	4.06452	0.759494	0	0.6	3.9	0.947368	1.83333	3.2093	0.567568	0.727273	0.193548	2.45161	0	2.76923	1.42012	1.00855	1.23	1.60317	2.70423
-2.88136	7.71429	3.2459	8	1.63636	4	7.96364	2.64706	2.72	4.36364	4.96	2.66667	8.75229	4.46154	4.4	0.857143	2.76087	4.33121	3.2	3.29341	3.15789	1.61538	6.84211	5.81818	3.55932	1.61538	4.85714			1.6	1.66667	4.06452	0.911392	0	2.4	4.05	1.26316	0.666667	3.2093	1.05405	1.45455	0	2.45161	0	0	1.10059	0.820513	2.1	1.42857	2.19718
-2.71186	7.60714	3.04918	4.89655	1.21678	0.666667	5.01818	1.41176	3.6	5.45455	4.08	3.66667	9.57798	4.42308	4	0.285714	2.95652	4.02548	3.38947	3.4491	4.15789	4.15385	6	4.54545	5.59322	0.538462	4.28571			2.2	1.5	4.45161	1.21519	6	1	2.4	0.315789	2	2.65116	0.72973	2.36364	0.193548	2.32258	0	2.76923	1.2071	1.07692	1.14	2.03175	1.35211
-2.54237	8.35714	1.86885	7.24138	1.38462	0	6.98182	1.58824	4.4	4.09091	6.24	5	7.98165	3.61538	6.2	2.85714	2.67391	4.34395	3.26316	2.93413	4.89474	1.15385	9.68421	4.54545	5.28814	1.15385	4.28571			3	1.33333	5.80645	1.29114	6	2.6	3	1.57895	2.16667	3.48837	1.2973	5.45455	0.387097	2.70968	0.857143	3.23077	1.2426	0.940171	1.92	1.28571	1.60563
-2.37288	7.28571	2.36066	7.03448	2.26573	0	7.09091	4.05882	3.04	7.90909	7.44	2.33333	7.76147	4.46154	6.8	0.571429	2.71739	4.06369	2.88421	2.77844	1.94737	4.84615	7.36842	3.27273	3.25424	0.615385	4.57143			2.9	1	3.67742	1.89873	0	2.4	1.65	1.89474	1.16667	3.34884	1.62162	1.27273	0.580645	2.3871	2.57143	0.461538	1.38462	1.24786	1.89	1.69841	2.3662
-2.20339	8.03571	2.36066	6.27586	1.21678	0.666667	5.78182	1.94118	2.4	2.18182	10	1.66667	12.7706	4	2	0	2.52174	4.26752	3.32632	3.08982	2.63158	3.92308	6.21053	2.54545	4.16949	1.69231	3.42857			1.6	0.166667	4.45161	0.531646	2	3	1.35	0	2.33333	4.18605	0.891892	0.909091	0.580645	2.96774	2.14286	1.38462	1.2071	1.58974	2.31	1.61905	3.71831
-2.0339	7.07143	3.44262	5.86207	2.34965	2.66667	8.07273	1.94118	4.56	6.27273	8.24	2	9.9633	3.73077	5.4	2	2.71739	4.05096	3.95789	3.90419	3.94737	1.84615	6.31579	3.27273	5.18644	0.923077	2.28571			2.4	0.833333	4.45161	1.36709	0	1	3.15	0.947368	1	4.32558	0.648649	0.545455	0.387097	2.83871	2.14286	0.461538	0.674556	1.55556	2.1	1.47619	2.4507
-1.86441	5.14286	4.03279	8.75862	1.34266	2	5.67273	1.58824	2.8	6	5.44	2.22222	7.54128	3.23077	4.2	1.71429	3.21739	4.12739	3.03158	3.1018	4	2.07692	5.57895	2.72727	5.89831	1.30769	2			2.6	0.166667	5.80645	1.13924	0	2.4	1.35	1.26316	1.5	2.09302	1.21622	2.72727	0.387097	3.67742	0.428571	1.38462	0.887574	0.991453	2.07	1.7619	1.26761
-1.69492	8.35714	2.85246	6.82759	2.0979	0	4.58182	1.41176	2.8	3	6.8	3.22222	6.27523	2.96154	5.8	1.42857	3.1087	5.3121	3.57895	3.28144	3.84211	1.84615	6.63158	2	3.9661	1.76923	9.42857			1.6	0.166667	4.64516	2.20253	0	1.2	1.35	0.631579	1.16667	3.2093	1.7027	1.81818	0.387097	2	0.428571	1.84615	0.319527	1.31624	1.86	1.55556	1.26761
-1.52542	8.35714	3.93443	6.41379	2.13986	1.33333	3.81818	3.35294	4.32	4.36364	4.96	1.88889	7.59633	4.65385	6.4	0	2.67391	3.70701	3.07368	3.17365	4.52632	3	6.21053	4.90909	5.08475	0.769231	4.85714			2.1	0.666667	3.48387	2.65823	0	2	2.85	0.315789	3.33333	3.06977	2.27027	1.63636	0	2.06452	0.428571	0	0.994083	1.09402	1.17	1.69841	1.35211
-1.35593	8.78571	3.54098	6	1.76224	2.66667	6.54545	1.05882	4.08	3.54545	7.44	2.55556	9.68807	5.23077	4.2	0.285714	2.76087	4.10191	3.34737	3.4012	1.94737	2.30769	8.31579	1.63636	5.18644	0.846154	8			1.7	0.666667	3.09677	1.13924	0	1.2	1.35	0.315789	2.33333	3.90698	1.7027	1.27273	0.387097	2.90323	0	0	0.639053	0.957265	1.77	1.8254	2.28169
-1.18644	6.42857	3.14754	7.65517	2.64336	0	5.67273	2.82353	3.36	3.27273	5.28	4.33333	5.77982	4.19231	4.8	0	2.52174	3.79618	3.76842	3.66467	3.36842	2.30769	8.31579	3.09091	5.49153	1.07692	2.85714			3.7	1.16667	3.09677	1.67089	2	2.4	1.8	0.631579	3.16667	2.65116	1.45946	3.09091	0.193548	2.25806	0.428571	0.923077	1.27811	1.04274	2.22	1.28571	1.94366
-1.01695	5.67857	2.45902	8	0.923077	0.666667	6.87273	2.29412	3.28	5.45455	7.12	5.33333	7.10092	4.34615	5.2	0	2.82609	4.3949	3.24211	3.77246	3.63158	2.53846	9.15789	6.54545	5.69492	1.30769	2.85714			1.5	0.5	4.64516	0.835443	0	3	1.95	1.89474	2.66667	3.34884	1.2973	7.09091	0	1.22581	0	0.923077	0.816568	1.07692	3.09	1.79365	1.43662
-0.847458	7.07143	3.54098	8.68966	2.22378	1.33333	6.32727	2.64706	2.4	6.81818	7.76	3.22222	7.70642	4.30769	2.4	0	2.93478	4.56051	3.38947	3.36527	4.57895	4.15385	5.78947	6.54545	6.81356	1.46154	8.28571			2.7	0.666667	3.67742	1.44304	0	2.4	2.25	0.631579	2.83333	2.65116	2.59459	1.45455	0.193548	2.06452	0.428571	0.923077	1.49112	0.923077	1.65	1.87302	2.28169
-0.677966	7.71429	2.65574	7.58621	2.30769	3.33333	7.30909	1.41176	3.6	6.54545	4.8	3	6.99083	3.92308	4.2	1.71429	2.58696	4.15287	2.75789	3.97605	3.10526	2.53846	8	4.54545	4.47458	0.846154	2.57143			2.9	1.16667	7.54839	0.987342	0	1.4	2.4	3.15789	4.5	3.76744	1.54054	4.90909	0.774194	2.77419	0	2.76923	0.887574	1.04274	1.83	1.60317	0.338028
-0.508475	7.60714	3.63934	5.31034	1.84615	3.33333	7.09091	1.58824	2.64	7.90909	5.36	2.66667	8.42202	3.92308	4.4	0.571429	2.28261	3.70701	3.53684	3.66467	2.89474	1.15385	7.15789	2.72727	5.38983	0.923077	6.28571			2	1.5	6.19355	1.44304	4	2.2	1.2	4.42105	2.5	2.93023	1.45946	3.45455	0.193548	2.58065	0.428571	0.923077	0.674556	1.48718	2.76	1.46032	2.28169
-0.338983	7.82143	2.7541	6.2069	1.76224	0	3.27273	1.41176	3.76	5.72727	9.6	2.66667	7.59633	4.26923	6.6	0.285714	2.19565	4.59873	3.13684	3.73653	2.52632	3	6.73684	4.36364	4.77966	1.07692	4.85714			2.3	0.5	6.96774	1.36709	0	4	2.25	0.947368	2.33333	3.48837	1.62162	1.45455	0	3.09677	0.428571	0	0.639053	1.11111	2.01	1.69841	1.35211
-0.169492	7.60714	2.85246	5.86207	2.26573	0	6.54545	1.58824	4	6.54545	8.4	3.77778	7.76147	5	3.4	0.285714	3.02174	4.36943	3.13684	3.30539	2.94737	2.53846	8.21053	1.81818	2.13559	1.23077	3.14286			1.9	0	7.74194	0.987342	0	3	0.75	0.315789	2.33333	2.23256	2.35135	3.27273	0.387097	3.80645	0.857143	0	0.710059	1.17949	2.16	1.5873	1.77465
0	9.21429	2.95082	6.48276	3.18881	1.33333	9.05455	3.35294	2.56	4.90909	12	3.33333	8.36697	5.53846	8.8	0.571429	2.78261	4.58599	4.56842	3.89222	4.78947	3	12.9474	3.63636	6.61017	2.53846	6.85714			3	0.166667	4.06452	1.59494	0	0.6	0.6	3.47368	3.16667	2.93023	1.54054	3.45455	0.967742	2.3871	1.28571	0	1.31361	1.40171	1.53	1.63492	1.94366
0.169492	14.1429	5.70492	11.6552	3.65035	2.66667	15.8182	3.88235	3.28	9.54545	13.76	4.55556	16.2385	7.38462	9.4	0.571429	3.91304	5.7707	5.66316	5.7006	5.47368	4.61538	21.6842	6.72727	12.7119	4	7.14286			2.1	0.166667	6.77419	1.82278	0	2.2	2.7	2.21053	3.66667	6.55814	1.54054	2	0	2.19355	0.428571	1.38462	0.60355	1.21368	2.82	1.87302	4.56338
0.338983	9.53571	5.21311	8.75862	3.9021	1.33333	7.96364	6.17647	2.48	4.63636	9.52	4.44444	18.7156	7.53846	8.6	0.285714	3.78261	4.3949	3.91579	5.13772	4.68421	4.38462	13.6842	4.18182	10.5763	2.61538	9.42857			2.2	0.833333	4.45161	2.05063	0	1	2.25	6.31579	3.83333	4.74419	0.486486	1.63636	0	2.32258	0	0.923077	0.710059	1.1453	2.43	1.73016	2.02817
0.508475	8.67857	5.80328	9.17241	2.76923	1.33333	9.6	2.47059	2.48	3.81818	9.84	2.11111	15.4128	7.42308	5.8	0	3.97826	4.6242	4.18947	4.98204	5.89474	3.69231	13.2632	3.81818	7.32203	2.30769	7.14286			1.5	0.666667	3.48387	1.59494	0	3	1.95	2.84211	4.16667	4.60465	0.972973	3.27273	0.193548	2.19355	0	0	1.34911	1.35043	2.64	1.52381	2.28169
0.677966	6.32143	4.52459	7.65517	3.23077	0.666667	7.30909	1.58824	2.32	8.18182	11.76	4.77778	17.1193	6.53846	5.8	1.14286	3.41304	4.08917	3.62105	4.64671	4.57895	0.923077	12	8	7.9322	2.23077	6.57143			2.2	0.333333	4.06452	1.36709	0	2.4	1.05	1.89474	2.16667	2.93023	0.891892	3.45455	0.193548	2.3871	0.857143	0	0.674556	1.12821	1.68	1.25397	1.52113
0.847458	9.42857	4.62295	8.41379	2.97902	0.666667	7.30909	2.11765	2.16	6.54545	8.4	2.66667	16.1284	5.15385	9.4	0.571429	3.52174	4.57325	3.85263	4.15569	4.52632	5.07692	15.1579	4.90909	7.52542	1.84615	6			3.4	0.166667	4.64516	1.67089	0	1.2	2.4	2.84211	4.16667	4.32558	0.72973	0.909091	0.193548	3.09677	0	0	0.60355	1.35043	1.23	1.33333	2.61972
1.01695	6.96429	4.32787	7.44828	2.64336	0	5.78182	1.94118	2.48	4.36364	9.68	3.33333	12.7706	4.65385	9	0.571429	3.86957	4.3949	3.87368	4.32335	2.68421	4.15385	11.2632	4.72727	8.84746	2.61538	6			2.1	1.66667	4.64516	1.97468	0	2	1.2	4.73684	2.16667	3.34884	0.810811	1.63636	0.580645	3.35484	0	0	0.461538	1.58974	0.99	1.34921	1.01408
1.18644	4.71429	4.03279	8.13793	2.13986	0	7.09091	1.76471	2.08	3	11.12	3.44444	13.6514	4.96154	10.6	0.571429	4.21739	4.19108	4.50526	3.77246	2.78947	3.23077	13.7895	5.81818	7.22034	3	4.85714			2.3	0.333333	4.45161	1.21519	0	1	1.35	5.68421	2.83333	2.51163	0.648649	2.54545	0.580645	2.77419	0	0	0.781065	1.16239	1.44	1.66667	1.52113
1.35593	7.28571	6.78689	6.55172	3.31469	3.33333	7.85455	2.47059	2.8	4.09091	9.84	2.77778	13.9817	4.57692	9.2	0.285714	3.86957	3.91083	4.48421	4.03593	2.15789	6.23077	10.4211	4	7.01695	2.53846	4			1.4	0.333333	4.64516	1.29114	0	1.6	2.7	2.21053	4.66667	2.37209	1.45946	2.36364	0	2.77419	0.857143	0.461538	1.1716	1.28205	1.98	1.34921	1.52113
1.52542	5.89286	6.19672	9.58621	2.55944	2.66667	5.45455	2.64706	3.36	4.09091	8.72	2.66667	13.6514	4.92308	10	0	2.76087	3.87261	4.10526	4.2515	2.42105	6.46154	14.5263	3.81818	7.32203	1.76923	5.42857			2.3	0.166667	4.83871	1.36709	0	2.2	2.1	4.73684	3.5	5.02326	0.405405	1.27273	0.774194	2.77419	0.857143	0.461538	0.461538	1.60684	1.62	1.60317	1.60563
1.69492	5.46429	3.7377	9.7931	3.35664	1.33333	6	2.47059	3.68	4.90909	12.88	2.33333	13.4862	4.5	9.4	0.571429	3.26087	3.40127	3.68421	4.22754	4.57895	4.15385	10.1053	4.90909	6.30508	1.61538	2			1.7	0.333333	5.80645	2.05063	6	3.8	2.1	4.42105	3.16667	2.37209	1.7027	2.90909	0.387097	2.06452	0	0.461538	1.34911	1.58974	1.29	0.984127	0.591549
1.86441	6.85714	4.03279	8.27586	3.1049	0	5.45455	1.58824	3.68	4.09091	9.68	2	10.1835	4.61538	8.2	0.285714	3.5	4.17834	4.18947	3.91617	3	5.30769	10.8421	3.63636	5.59322	2.23077	2.28571			1.6	0.833333	6	1.89873	0	1.6	1.5	2.84211	2.16667	2.93023	0.567568	1.27273	0.967742	1.74194	0	0	1.13609	1.47009	1.95	1.42857	1.94366
2.0339	7.92857	4.52459	6.62069	3.02098	0	4.03636	3.17647	1.84	3.54545	9.76	2.44444	11.945	4.11538	10.4	0	4.43478	3.83439	3.2	4.0479	3.42105	6.69231	10.7368	2.36364	5.79661	1.53846	4.57143			1.9	0.666667	3.29032	1.29114	0	3.2	1.5	1.89474	2.83333	2.09302	1.37838	1.45455	0.193548	1.80645	0.428571	1.38462	1.06509	1.7094	1.5	1.74603	3.04225
2.20339	6.85714	4.42623	8.2069	2.8951	0	5.12727	2.47059	3.44	5.18182	12	3.55556	12.7706	3.61538	8.2	0.571429	3.54348	3.83439	3.55789	4.14371	3.94737	4.61538	10.3158	3.81818	4.77966	2.46154	4.28571			2.3	0.5	4.45161	2.27848	0	1	1.95	0.947368	3	2.93023	1.54054	2.18182	0	2.96774	0	0	0.887574	1.55556	2.07	1.50794	1.85915
2.37288	6.10714	3.34426	6.89655	2.85315	0	6.98182	0.705882	2.96	1.90909	8.96	2.44444	10.2385	5.07692	8.6	0.285714	3.28261	4.30573	3.6	4.52695	2.78947	2.30769	12.6316	3.63636	6.50847	1.46154	4			3.2	1.66667	6.58065	2.43038	0	1.6	2.25	1.26316	3.16667	2.93023	1.05405	1.81818	0.193548	2.19355	0.428571	0.461538	0.852071	1.12821	1.02	1.7619	1.85915
2.54237	4.60714	2.7541	7.51724	2.13986	0	4.36364	2.47059	2.56	3.81818	8.96	2	8.09174	4.88462	5.4	0	3.73913	4.28025	3.89474	3.96407	3.52632	3.69231	11.0526	3.45455	8.64407	1.46154	6.28571			1.6	0.5	4.64516	2.27848	0	1	3.6	0.947368	2.5	2.7907	1.7027	2	0.774194	3.09677	1.71429	0	0.887574	1.45299	2.04	1.71429	1.85915
2.71186	5.46429	4.52459	7.72414	2.47552	0	4.90909	1.94118	2.72	3.54545	12.8	1.88889	11.1743	5.03846	5.4	0.857143	3.58696	4.40764	3.62105	3.90419	3.21053	1.84615	9.26316	4.18182	5.28814	1.07692	3.42857			1.8	0.833333	6.58065	2.35443	0	1.8	4.05	0.947368	2.16667	2.09302	1.05405	5.09091	0.193548	2.77419	0	0	1.10059	1.33333	1.59	1.19048	3.71831
2.88136	6.96429	3.34426	8.34483	2.43357	0	5.67273	1.76471	3.04	5.18182	9.44	1.22222	6.49541	4.5	8	1.42857	4.19565	3.73248	3.72632	4.76647	4.36842	1.61538	8.52632	2.18182	7.62712	1	2			1.8	0.333333	5.41935	1.74684	0	1.4	1.2	1.26316	2	4.04651	0.972973	2.72727	0.580645	1.87097	0.857143	0.461538	1.34911	0.888889	1.8	1.85714	2.78873
3.05085	3.21429	3.04918	8.96552	1.25874	0	6.32727	1.58824	2.08	3.54545	11.6	2	8.25688	3.61538	7.2	0	3.6087	3.92357	4.8	4.46707	3.89474	1.38462	8	4.90909	5.69492	0.615385	3.42857			1.7	0.166667	7.54839	1.67089	0	0.6	3	0.947368	2	2.09302	1.21622	1.27273	0.193548	3.09677	0	1.38462	1.13609	1.17949	1.5	1.53968	3.38028
3.22034	6	4.32787	6.62069	1.84615	0	4.8	1.58824	2	7.90909	11.2	2.22222	7.76147	4.57692	5.8	2.28571	2.95652	3.6051	4.08421	3.61677	3.63158	1.38462	10	4	6.10169	0.846154	5.42857			1.5	0.833333	7.93548	1.59494	0	0.6	1.95	0.315789	1.5	3.34884	1.7027	0.181818	0.387097	2.45161	0	0.923077	1.77515	0.905983	2.31	1.39683	1.09859
3.38983	5.14286	4.62295	6.48276	1.59441	0.666667	3.38182	1.58824	2.48	4.90909	9.76	2.33333	7.65138	5.26923	10.4	0.285714	2.71739	4.50955	4.08421	3.72455	4.15789	0.461538	8.52632	4.54545	5.49153	1.07692	3.42857			1.2	0.333333	5.03226	1.36709	0	2	1.05	0.947368	1	2.93023	1.54054	1.45455	0.580645	3.16129	0	0	0.994083	1.16239	2.43	1.57143	1.69014
3.55932	6.64286	3.54098	8	2.13986	0	7.09091	0.705882	3.52	1.09091	9.36	2.11111	8.91743	2.96154	9.6	0	3.43478	4.40764	3.47368	3.54491	3.84211	0.230769	8.52632	6.36364	5.89831	1.23077	3.71429			2.7	0.5	5.03226	1.97468	0	2.2	3.3	0.315789	0.666667	2.7907	1.78378	1.27273	0.580645	3.54839	0	2.76923	1.31361	1.1453	2.64	1.93651	2.11268
3.72881	6.85714	2.36066	7.44828	1.72028	0	5.67273	1.94118	3.44	1.90909	7.28	2.11111	8.58716	4.5	8	1.71429	3.06522	4.24204	3.24211	3.60479	3.57895	0.923077	9.26316	3.09091	6.50847	1.23077	5.71429			1.6	0	4.45161	1.59494	0	3.2	4.95	0.315789	1.83333	3.90698	1.54054	1.45455	0.193548	2.51613	0.428571	1.38462	0.816568	1.1453	2.46	1.73016	2.11268
3.89831	4.07143	2.36066	7.10345	2.0979	0	5.56364	2.29412	3.36	7.09091	7.84	3.22222	9.24771	4.34615	3.8	0.571429	3.28261	4.48408	3.81053	3.64072	3.52632	0.923077	7.36842	2.54545	5.59322	1.07692	5.14286			2.6	0.833333	5.80645	2.58228	0	1.8	3.15	0.315789	1.16667	3.48837	1.54054	2.36364	0.580645	3.48387	0	0.461538	1.73964	0.957265	2.37	2.11111	2.28169
4.0678	4.82143	4.62295	6.75862	1.63636	0	3.27273	1.41176	3.44	4.36364	8.32	1.66667	7.76147	4.61538	8.2	1.14286	3.19565	4.06369	3.93684	3.08982	4.78947	2.30769	7.68421	3.63636	7.22034	1	2.85714			2.7	0.5	5.41935	1.51899	0	3.6	1.95	0	1.16667	3.76744	1.21622	2.54545	0	2.70968	1.28571	0.461538	0.816568	1.35043	2.19	1.8254	3.29577
[truncated: 6 more columns]

## Sheet: Figure 2e
Figure 2e
	N imm. Periods	Distance	FR Active Imm	FR Quiet Imm
	1	20.818	0.178899	0.0504896
	2	-20.5191	0.038012	0.00919098
	3	-6.87407	0.239723	0.350182
	4	10.318	0.433643	0.375812
	5	-31.0191	0.373545	0.276867
	6	-16.3191	1.15226	0.594833
	7	-11.8734	0.434038	0.174781
	8	-23.4128	0.0399961	0.109185
	9	-3.53976	0.196796	0.0844631
	10	-9.37546	1.12223	0.995377
	11	13.5068	0.108843	0.0911957
	12	-6.80047	0.344591	0.280172
	13	13.993	0.0968572	0.0819261
	14	22.393	0.622061	0.451787
	15	26.593	0.0804627	0.0962548
	16	32.8648	0.504957	0.272656
	17	6.27013	0.256796	0.321627
	18	9.76483	0.226502	0.240816
	19	-4.45492	0.235683	0.258584
	20	-17.9105	1.29027	0.578194
	21	1.90834	1.03307	0.554211
	22	-8.59166	1.22995	0.517083
	23	22.8149	0.0659509	0.0534956
	24	-21.066	0.334848	0.114531
	25	11.938	0.108523	0.0771847
	26	11.3951	0.147687	0.0975981
	27	5.46973	0.580505	0.296523
	28	4.13399	0.544333	0.169993
	29	10.434	0.0460451	0.0634582
	30	-0.850889	0.147536	0.124202
	31	44.7757	0.168815	0.179468
	32	68.6138	0.151976	0.121684
	33	8.1375	0.328579	0.23197
	34	7.22647	0.726046	0.525438
	35	-16.0352	0.416924	0.45766
	36	-56.8072	0.387985	0.398798
	37	11.1471	0.0804472	0.0771815
	38	-2.93942	1.11652	0.471868
	39	18.0606	0.0314204	0.0687444
	40	-10.4442	0.338158	0.172076
	41	7.10038	0.178042	0.0401942
	42	13.4004	0.357805	0.327849
	43	6.07863	0.138132	0.299715
	44	4.2559	0.131798	0.4503
	45	11.155	0.752361	0.988336
	46	-15.6727	0.40075	0.318574
	47	-17.8896	0.203659	0.224736
	48	12.6415	0.307111	0.277074
	49	-24.0447	1.08822	0.283041
	50	-9.34466	0.830083	0.504386
	51	-26.1447	0.655079	0.425475
	52	5.32145	0.557417	0.301572
	53	-14.8733	0.665382	0.417306
	54	6.56621	0.506659	0.431053
	55	6.35529	0.133495	0.198092
	56	33.4267	0.139142	0.19997
	57	-18.8447	0.274639	0.153597
	58	8.22674	0.127433	0.16359
	59	-33.3338	0.127031	0.133212
	60	15.2488	0.849274	0.39003
	61	11.0488	0.269475	0.4116
	62	-14.0565	0.414542	0.304353
	63	0.416144	1.47443	0.845756
	64	35.6425	0.087956	0.104709
	65	-11.7817	0.18357	0.309278
	66	-29.7405	0.161488	0.490152
	67	8.34255	0.446321	0.198693
	68	-2.15745	0.22418	0.154829
	69	22.5902	0.6108	0.30024
	70	-6.48962	0.836202	0.383838
	71	29.1565	0.0492889	0.119352
	72	4.79009	0.342106	0.154497
	73	8.99009	0.24035	0.189926
	74	-1.0471	0.287487	0.37198
	75	-8.0642	0.309074	0.098237
	76	-7.75165	0.441797	0.333997
	77	11.158	0.335551	0.273743
	78	-9.03226	0.00913877	0.0410342
	79	9.05804	0.308176	0.0665306
	80	-16.142	0.276721	0.0629991
	81	-6.89444	0.393326	0.161582
	82	6.95804	0.077113	0.0352006
	83	6.95804	0.169526	0.0998359
	84	-21.6323	0.0296631	0.0280402
	85	0.648351	0.120308	0.0255958
	86	3.45329	0.055181	0.0733228
	87	-0.857412	0.215474	0.110178
	88	3.34259	0.184463	0.0850081
	89	5.55329	0.472275	0.463953
	90	5.50911	0.743522	0.36377
	91	-22.9962	0.123739	0.0695488
	92	9.30893	0.0295011	0.0313534
	93	-5.49174	0.0773584	0.106005
	94	7.10826	0.162016	0.164386
	95	-28.4911	0.43206	0.252514
	96	10.6038	0.154066	0.153509
	97	28.1083	0.107507	0.140534
	98	-1.99623	0.399269	0.495607
	99	-1.19107	0.286684	0.0769135
	100	-13.3909	0.168986	0.241676
	101	14.7197	0.380804	0.241966
	102	6.31971	0.325688	0.370016
	103	-4.18029	0.614178	0.287373
	104	-6.8237	0.391388	0.251653
	105	12.0763	0.0115575	0.0652861
	106	8.70088	0.364569	0.216172
	107	6.59952	0.293295	0.211833
	108	9.95248	0.619383	0.433215
	109	30.9119	0.594433	0.378942
	110	7.81187	0.687727	0.602839
	111	7.85248	0.022487	0.0325788
	112	-2.68813	0.853139	0.383622
	113	-3.73231	0.587201	0.188683
	114	-5.0344	0.624101	0.410179
	115	-5.19468	0.433609	0.127524
	116	32.73	0.744563	0.177509
	117	95.2435	0.0678199	0.202624
	118	-79.7027	0.469847	0.4908
	119	102.718	0.0674562	0.0548219
	120	-68.0105	0.047468	0.182384
	121	38.9245	0.00334039	0.0620304
	122	91.0249	0.0670881	0.0643451
	123	-70.1105	0.03525	0.0573963
	124	-25.5128	0.0396017	0.0673029
	125	88.9249	0.0553555	0.0667986
	126	80.9245	0	0.110188
	127	18.5872	0.0928348	0.451665
	128	-72.2105	0.0297268	0.147995
	129	34.7245	0.174326	0.237988
	130	20.8636	0.119553	0.158372
	131	-38.1128	0.335303	0.501186
	132	99.2477	0.672283	0.686105
	133	-46.907	0.143331	0.127353
	134	-26.5679	0.0622337	0.107603
	135	74.4068	0	0.0769586
	136	59.7895	0	0.222367
	137	-42.2549	0.331981	0.40059
	138	44.0701	0.0595065	0.173035
	139	-92.5917	0.0280833	0.19063
	140	76.1863	0.0170844	0.157415
	141	90.0451	0.728365	0.533549
	142	-66.9715	0.723414	0.449082
	143	37.5149	0.584023	0.487941
	144	83.338	0.0715662	0.127545
	145	-53.3509	0.0353643	0.110454
	146	-74.7049	0.0468832	0.0500634
	147	85.2491	0.136232	0.0740859
	148	-44.9303	0.0515446	0.0955841
	149	-101.085	0.122913	0.0657096
	150	98.038	0.152757	0.123064
	151	29.334	0.318345	0.131702
	152	62.338	0.252659	0.18302
	153	-74.3509	0.190159	0.114555
	154	-49.5049	0.153014	0.102463
	155	37.138	0.794711	0.291788
	156	-99.5509	0.234992	0.167314
	157	-19.7303	0.841138	0.385003
	158	43.438	0	0.0399305
	159	-13.4303	0.166021	0.12053
	160	-74.162	0.0160806	0.0567016
	161	78.9697	0	0.0473151
	162	-42.8303	0.468351	0.185875
	163	-61.0677	0.0357811	0.0379521
	164	-30.8243	0.0556729	0.0506197
	165	37.5375	0.350361	0.346721
	166	72.0471	0.112136	0.27402
	167	-99.8735	0.0152773	0.0181192
	168	86.8648	0.0138504	0.0309548
	169	66.226	0	0.0357431
	170	-76.8996	0.00919712	0.0350492
	171	95.3697	0.0212297	0.0779825
	172	40.8767	0.12119	0.0502598
	173	-59.774	0.0122597	0.042839
	174	102.061	0.00345597	0.0246536
	175	73.5558	0	0.0124451
	176	-30.6303	0.00311343	0.0208107
	177	-85.1233	0.00333247	0.022389
	178	83.026	0.0599721	0.262613
	179	34.8606	0.37531	0.309582
	180	-99.5703	0.301094	0.14935
	181	51.8707	0.0528344	0.104928
	182	90.3559	0.080179	0.317246
	183	87.5262	0.2158	0.181083
	184	-39.245	0.0904235	0.462801
	185	37.1262	0.436928	0.566361
	186	-92.3585	0.0163525	0.0672218
	187	46.1526	0.0113628	0.0544414
	188	74.1587	0.7957	0.371764
	189	49.1834	0.409745	0.589178
	190	83.7964	0.11913	0.0620961
	191	36.8553	0.0708135	0.0324636
	192	-65.3036	0.0194487	0.0267038
	193	52.019	0.080661	0.196337
	194	83.0214	0.0199218	0.103967
	195	-95.4447	0.014089	0.0487585
	196	-40.8447	0.0455822	0.0811909
	197	89.819	0.0394592	0.049616
	198	-85.6848	0.18397	0.273149
	199	-41.9447	0.216653	0.23856
	200	61.5183	0.0372932	0.142847
	201	98.9662	0.0440354	0.1381
	202	84.6183	0.104091	0.241765
	203	48.1115	0.220353	0.239956
	204	62.8267	0.169106	0.155138
	205	-103.82	0.110107	0.102868
	206	84.8183	0.129645	0.0678981
	207	-82.0765	0.139958	0.131119
	208	-73.5032	0.0931766	0.111428
	209	-75.7556	0.0616512	0.0854133
	210	-92.7398	0.0230348	0.0926627
	211	93.5322	0.0355974	0.084587
	212	-90.6763	0.0420441	0.102846
	213	99.7028	0.0470362	0.092431
	214	-72.4471	0.0219677	0.0851206
	215	-51.122	0.1079	0.142492
	216	40.558	0.995086	0.403712
	217	-37.1516	0.519052	0.24774
	218	90.958	0.0246543	0.0175262
	219	-58.4542	0.0252562	0.0374518
	220	47.7056	0.0151304	0.023884
	221	-68.6516	0.0221883	0.0224072
	222	69.6458	0.0212464	0.0226501
	223	93.8677	0.0176969	0.0575049
	224	-93.8516	0.023952	0.0433933
	225	44.4458	0.00707877	0.0442006
	226	-63.6323	0.108163	0.0732849
	227	-41.3516	0.126898	0.0555194
	228	-99.6865	0.0166164	0.0551066
	229	-41.193	0.089716	0.0351851
	230	-93.0323	0.0277877	0.0254948
	231	-93.0323	0.0313076	0.0454244
	232	38.9135	0.0175908	0.0567174
	233	-71.0542	0.0431463	0.0180702
	234	35.1056	0.0358888	0.0417437
	235	-99.6865	0.0263711	0.0750243
	236	-34.4574	0.44399	0.259525
	237	-93.2574	0.0917694	0.150619
	238	85.3533	0.151555	0.125125
	239	34.8426	0.0172566	0.0952974
	240	-81.5393	0.095835	0.0777984
	241	66.6564	0.0395649	0.0847715
	242	-86.6436	0.265749	0.223377
	243	-28.0467	0.0928658	0.099893
	244	-77.3393	0.0627383	0.0518027
	245	70.8564	0.0374642	0.0707569
	246	32.5292	0.119873	0.170862
	247	104.456	0.235356	0.40819
	248	-75.4962	0.382389	0.774571
	249	-66.0931	0.0713706	0.0415027
	250	85.3091	0.302026	0.138597
	251	44.878	0.0207254	0.0345156
	252	-78.1835	0.318857	0.29344
	253	-22.9962	0.20055	0.058282
	254	44.878	0.302697	0.0321953
	255	42.9089	0.0606363	0.114029
	256	-57.1835	0.0570335	0.0701566
	257	-81.7962	0.227724	0.249919
	258	34.378	0.0455326	0.0334678
	259	-15.9917	1.37221	0.330726
	260	-101.284	0.127729	0.0941344
	261	88.3038	0.0618082	0.0954561
	262	45.2069	0.09269	0.106486
	263	-104.192	0.101989	0.229451
	264	39.4868	0.0105329	0.0370976
	265	58.3868	0	0.0354505
	266	-80.2958	0.144109	0.165637
	267	-90.7958	0.397451	0.402432
	268	-70.1203	0.195204	0.0882108
	269	64.6042	0.0253134	0.0241798
	270	-99.1651	0.0133006	0.0563809
	271	28.8119	0	0.037534
	272	-95.6618	0.0155109	0.0209522
	273	-33.1323	0.0600165	0.0783623
	274	37.2525	0.0112251	0.0130595
	275	58.2119	0.062494	0.0218591
	276	-66.2618	0.00645233	0.0174316
	277	23.7215	0.0652373	0.0421488
	278	63.6215	0.00269729	0.0243374
	279	34.7053	0.0018938	0.0181245
	280	-21.8344	0.0307217	0.0286499

## Sheet: Figure 2f
Figure 2f
	N cells		In Field, Active	In Field, Quiet	Out Field, Active	Out Field, Quiet
	1		0.3106	0.140796	0.744563	0.177509
	2		0.424635	0.173563	0.469847	0.4908
	3		0.100072	0.0332776	0.368663	0.183283
	4		0.100044	0.0753621	0.240705	0.114773
	5		0.434038	0.174781	0.0699955	0.112473
	6		0.239723	0.350182	0.101626	0.0863097
	7		0.399661	0.334575	0.0674562	0.0548219
	8		1.15226	0.594833	0.85699	0.558226
	9		0.146017	0.109481	0.0297268	0.147995
	10		0.622797	0.426724	0.00334039	0.0620304
	11		0.196796	0.0844631	0.119553	0.158372
	12		0.395452	0.299848	0.143181	0.123174
	13		0.0399961	0.109185	0.335303	0.501186
	14		0.0784353	0.0701738	0.748829	0.425636
	15		1.12223	0.995377	0.03525	0.0573963
	16		0.344591	0.280172	0.0928348	0.451665
	17		0.0968572	0.0819261	0.0622337	0.107603
	18		0.622061	0.451787	0.0407993	0.0816406
	19		0.450555	0.070095	0	0.0769586
	20		0.467631	0.098355	0.0490627	0.0236368
	21		0.0804627	0.0962548	0.104575	0.103737
	22		0.108843	0.0911957	0.143331	0.127353
	23		0.256796	0.321627	0.103111	0.475983
	24		0.0947196	0.197162	0.331981	0.40059
	25		0.229257	0.250462	0.0170844	0.157415
	26		1.1263	0.567131	0.728365	0.533549
	27		0.504957	0.272656	0.723414	0.449082
	28		0.675982	0.510344	0.0481656	0.100357
	29		1.22995	0.517083	0.0515446	0.0955841
	30		0.881007	0.398799	0.122913	0.0657096
	31		0.162322	0.0816101	0.163291	0.136168
	32		0.147687	0.0975981	0.190159	0.114555
	33		0.168231	0.103425	0.109547	0.0880345
	34		0.580505	0.296523	0.841138	0.385003
	35		0.394926	0.145743	0.0104615	0.109015
	36		0.544333	0.169993	0	0.0399305
	37		0.142956	0.0746259	0	0.0473151
	38		0.0460451	0.0634582	0.342771	0.332522
	39		0.147536	0.124202	0.468351	0.185875
	40		0.424498	0.25605	0.584023	0.487941
	41		0.155764	0.152587	0.0715662	0.127545
	42		0.760407	0.41357	0.0357811	0.0379521
	43		0.328579	0.23197	0.350361	0.346721
	44		0.51732	0.458984	0.0352895	0.0809094
	45		0.0804472	0.0771815	0.0152773	0.0181192
	46		0.491542	0.293659	0.0793443	0.0966201
	47		0.321047	0.222163	0.0273453	0.062019
	48		0.0230682	0.0432362	0	0.0389005
	49		0.210118	0.119901	0	0.0357431
	50		0.178042	0.0401942	0.00333247	0.022389
	51		0.357805	0.327849	0.0599721	0.262613
	52		0.500732	0.364046	0.147458	0.1021
	53		1.11652	0.471868	0.352393	0.325681
	54		0.138132	0.299715	0.651324	0.421039
	55		0.504063	0.110528	0.301094	0.14935
	56		0.247255	0.175116	0.0528344	0.104928
	57		0.131798	0.4503	0.080179	0.317246
	58		0.215441	0.238571	0.630886	0.188082
	59		0.752361	0.988336	0.217024	0.374862
	60		0.40075	0.318574	0.848892	0.747932
	61		1.07535	0.305662	0.2158	0.181083
	62		0.239625	0.294754	0.0904235	0.462801
	63		0.203659	0.224736	0.844699	0.47728
	64		0.56635	0.217475	0.0858156	0.0899933
	65		0.307111	0.277074	0.0163525	0.0672218
	66		1.08822	0.283041	0.7957	0.371764
	67		0.830083	0.504386	0.409745	0.589178
	68		0.616582	0.471879	0.0387341	0.276207
	69		0.654299	0.313409	0.11913	0.0620961
	70		0.417772	0.125077	0.170389	0.340812
	71		0.778063	0.566752	0.0194487	0.0267038
	72		0.376139	0.164095	0.080661	0.196337
	73		0.655079	0.425475	0.434617	0.289594
	74		0.557417	0.301572	0.0885087	0.101049
	75		0.220533	0.0870337	0.014089	0.0487585
	76		0.506659	0.431053	0.0455822	0.0811909
	77		0.135278	0.199228	0.183119	0.123108
	78		0.230137	0.158748	0.0394592	0.049616
	79		0.127031	0.133212	0.188432	0.0866267
	80		0.665382	0.417306	0.0515581	0.0763506
	81		0.156265	0.181469	0.361615	0.310754
	82		0.849274	0.39003	0.147556	0.235941
	83		0.731484	0.3231	0.220353	0.239956
	84		0.269475	0.4116	0.169106	0.155138
	85		0.414542	0.304353	0.0440354	0.1381
	86		0.865641	0.3924	0.110107	0.102868
	87		0.446321	0.198693	0.139958	0.131119
	88		0.22418	0.154829	0.536211	0.384422
	89		1.47443	0.845756	0.104609	0.134016
	90		0.087956	0.104709	0.208551	0.403573
	91		0.172506	0.363558	0.0230348	0.0926627
	92		0.6108	0.30024	0.0355974	0.084587
	93		0.836202	0.383838	0.1079	0.142492
	94		0.0492889	0.119352	0.170739	0.169933
	95		0.121893	0.12824	0.0267434	0.0323947
	96		0.0313258	0.0605333	0.143284	0.19805
	97		0.679124	0.505766	0.0394051	0.0307603
	98		0.24035	0.189926	0.0332699	0.0552018
	99		0.287487	0.37198	0.0205967	0.0352591
	100		0.0585008	0.0877992	0.309694	0.157558
	101		0.206994	0.127248	0.519052	0.24774
	102		0.309074	0.098237	0.250806	0.272018
	103		0.342106	0.154497	0.453802	0.451411
	104		0.464582	0.301477	0.381203	0.288285
	105		0.335551	0.273743	0.0251337	0.0528785
	106		0.55168	0.576703	0.0499318	0.0476876
	107		0.076223	0.0531153	0.0151304	0.023884
	108		0.00913877	0.0410342	0.0221883	0.0224072
	109		0.308176	0.0665306	0.023952	0.0433933
	110		0.276721	0.0629991	0.0750547	0
	111		0.289253	0.26314	0.126898	0.0555194
	112		0.393326	0.161582	0.0166164	0.0551066
	113		0.441797	0.333997	0.0277877	0.0254948
	114		0.077113	0.0352006	0.0175908	0.0567174
	115		0.169526	0.0998359	0.0263711	0.0750243
	116		0.0750433	0.0265206	0.0568308	0.124263
	117		0.118023	0.155361	0.168699	0.204254
	118		0.686266	0.314848	0.44399	0.259525
	119		0.43092	0.279513	0.151555	0.125125
	120		0.055181	0.0733228	0.0172566	0.0952974
	121		0.215474	0.110178	0.0395649	0.0847715
	122		0.443527	0.44348	0.265749	0.223377
	123		0.142338	0.207327	0.119873	0.170862
	124		0.184463	0.0850081	0.235356	0.40819
	125		0.472275	0.463953	0.119343	0.165086
	126		0.353471	0.173472	0.382389	0.774571
	127		0.743522	0.36377	0.0207254	0.0345156
	128		0.0790009	0.0705836	0.034855	0.0327051
	129		0.196952	0.102439	0.318857	0.29344
	130		0.162016	0.164386	0.302697	0.0321953
	131		0.43206	0.252514	0.290351	0.267854
	132		0.130633	0.147817	0.0606363	0.114029
	133		0.298996	0.220663	0.227724	0.249919
	134		0.399269	0.495607	0.277829	0.202386
	135		0.178862	0.246938	0.254333	0.366313
	136		0.572083	0.287916	0.415492	0.49566
	137		0.297612	0.201692	0.0658252	0.0640339
	138		0.399568	0.303223	0.0377661	0.0759021
	139		0.0243132	0.0279263	0.0219555	0.0472779
	140		0.286684	0.0769135	0.0455326	0.0334678
	141		0.168986	0.241676	0.00420447	0.0201577
	142		0.380804	0.241966	0.0618082	0.0954561
	143		0.121076	0.0223655	0.0957409	0.12967
	144		0.325688	0.370016	0.245852	0.052085
	145		0.202108	0.0838065	0.0727071	0.143918
	146		0.614178	0.287373	0	0.0354505
	147		0.0506691	0.040744	0.739366	0.368316
	148		0.0115575	0.0652861	0.0105329	0.0370976
	149		0.391388	0.251653	0.0124687	0.114227
	150		0.0892148	0.12149	0.0133006	0.0563809
	151		0.587691	0.237776	0.144109	0.165637
	152		0.576283	0.224069	0.397451	0.402432
	153		0.324904	0.214632	0.292982	0.246963
	154		0.022487	0.0325788	0.375378	0.138024
	155		0.853139	0.383622	0.0155109	0.0209522
	156		0.587201	0.188683	0.00645233	0.0174316
	157		0.610042	0.405733	0.0374981	0.0485413
	158		0.191261	0.0769069	0.0539826	0.0615009
	159		0.687727	0.602839	0.052014	0.0103893
	160		0.0344477	0.032136	0.0833532	0.0443285
	161		0.0318213	0.0347624	0.0652373	0.0421488
	162		0.166227	0.0565351	0.00269729	0.0243374
	163		0.625628	0.139123	0.120152	0.0653766
	164		0.433609	0.127524	0.392293	0.260347
	165		0.624101	0.410179
	166		0.552096	0.379024

## Sheet: Figure 2g
Figure 2g
	N imm periods		Train Run, Test Run	Train Run, Test Active Imm	Train Run, Test Quiet Imm	Train Active Imm, Test Run	Train Quiet Imm, Test Run
	1		-1.33554	-0.78815	-1.35898	-0.561091	-1.29068
	2		-1.2922	-0.0503774	0.560844	-0.598762	-0.80662
	3		-2.01732	-0.0649169	0.526214	0.431532	0.460654
	4		-3.39082	-1.27692	-1.91894	-1.69403	-1.80697
	5		-2.70635	0.814573	0.0605127	-3.91303	-2.60541
	6		0.00513207	0.403808	-0.585257	-0.792584	-0.165453
	7		-1.90482	-3.03689	-1.8794	0.460261	0.671716
	8		-3.62297	-1.67757	0.302278	-1.25864	0.279475
	9		-0.862963	-0.631909	-0.173924	-0.367237	-0.447039
	10		-2.23389	0.660017	1.0884	-1.30374	-1.18788
	11		-2.99986	-1.7695	-1.863	-2.55855	-2.99986
	12		-2.15908	1.62967	-1.07871	-3.46795	-3.47522
	13		-4.59513	0.682711	-0.733925	-0.15404	0.0654382
	14		-6.73692	-2.91077	-2.0223	-4.70226	-3.14193
	15		-4.12236	-3.51132	-1.82087	-2.02518	-1.74185
	16		-4.47608	-4.39007	-2.15127	-2.85595	-3.3287
	17		-3.9323	0.918436	0.4083	-3.82669	-4.24663
	18		-2.36691	0.446509	0.636771	-2.8388	-3.49626
	19		-3.82503	-4.57056	-3.15408	-3.82903	-3.35862
	20		-4.38048	0.144947	0.290952	-2.81764	-2.18104
	21		-3.60369	0.30371	-0.265889	-2.60551	-0.637721
	22		-2.78049	-0.934544	0.423541	-2.90302	-2.15056
	23		-3.44999	-1.74417	-0.800918	-2.59671	-1.38992
	24		-2.06455	-1.26326	0.296537	-2.56674	-1.53872
	25		-2.75777	-0.442942	0.212135	-2.63542	1.96186
	26		-3.92455	0.458959	1.98601	-1.87883	-0.576968
	27		-3.48248	-1.36999	-0.220033	0.16699	-2.17838
[truncated: 61 more rows]

## Sheet: Figure 3d
Figure 3d (all ratemaps of effects)
[truncated: 103 more rows]

[truncated: 48 more sheets: Figure 3e, Figure 3f, Figure 3g, Figure 4a, Figure 4b, Figure 4d, Figure 4e, Figure 4f, Figure 4g, Figure 4h, Figure 5c,d, Figure 5e, Figure 5f, Figure 5g, Figure 5h, Figure 5i, Figure 5j, Figure S1a, Figure S1b, Figure S1c …]
